# Supplementary material for: Efficacy and safety of short-term use of a pelubiprofen CR and aceclofenac in patients with symptomatic knee osteoarthritis: A double-blinded, randomized, multicenter, active drug comparative, parallel-group, phase IV, non-inferiority clinical trial
Source: PLoS One. 2020 Sep 29;15(9):e0238024. doi: 10.1371/journal.pone.0238024 (PMC7523996; doi:10.1371/journal.pone.0238024)
Supplement: S1 Data — (XLS) [file pone.0238024.s003.xls]

## Sheet: EN
Screening No.	EDC | CRF Version	Agreement signature date
01-S001	1.00	2015-08-UK
01-S002	1.00	2015-08-UK
01-S003	1.00	2015-09-UK
01-S004	1.00	2015-09-UK
01-S005	1.00	2015-09-UK
01-S006	1.00	2015-09-UK
01-S007	1.00	2015-09-UK
01-S008	1.00	2015-09-UK
01-S009	1.00	2015-09-UK
01-S010	1.00	2015-09-UK
01-S011	1.00	2015-10-UK
01-S012	1.00	2015-10-UK
01-S013	1.00	2015-10-UK
01-S014	1.00	2015-10-UK
01-S015	1.00	2015-10-UK
01-S016	1.00	2015-10-UK
01-S017	1.00	2015-10-UK
01-S018	1.00	2015-10-UK
01-S019	1.00	2015-10-UK
01-S020	1.00	2015-10-UK
01-S021	1.00	2015-10-UK
01-S022	1.00	2015-12-UK
01-S023	1.00	2015-12-UK
01-S024	1.00	2016-01-UK
01-S025	1.00	2016-01-UK
01-S026	1.00	2016-01-UK
01-S027	1.00	2016-02-UK
01-S028	1.00	2016-02-UK
02-S001	1.00	2015-08-UK
02-S002	1.00	2015-08-UK
02-S003	1.00	2015-08-UK
02-S004	1.00	2015-09-UK
02-S005	1.00	2015-10-UK
02-S006	1.00	2015-10-UK
02-S007	1.00	2015-10-UK
02-S008	1.00	2015-10-UK
02-S009	1.00	2015-11-UK
02-S010	1.00	2015-11-UK
02-S011	1.00	2015-11-UK
02-S012	1.00	2015-11-UK
02-S013	1.00	2015-11-UK
02-S014	1.00	2015-11-UK
02-S015	1.00	2015-11-UK
02-S016	1.00	2015-11-UK
02-S017	1.00	2015-11-UK
02-S018	1.00	2015-12-UK
02-S019	1.00	2015-12-UK
02-S020	1.00	2015-12-UK
02-S021	1.00	2015-12-UK
02-S022	1.00	2015-12-UK
02-S023	1.00	2015-12-UK
02-S024	1.00	2015-12-UK
02-S025	1.00	2015-12-UK
02-S026	1.00	2015-12-UK
02-S027	1.00	2016-01-UK
02-S028	1.00	2016-01-UK
02-S029	1.00	2016-01-UK
02-S030	1.00	2016-01-UK
02-S031	1.00	2016-01-UK
02-S032	1.00	2016-02-UK
03-S001	1.00	2015-09-UK
03-S002	1.00	2015-09-UK
03-S003	1.00	2015-09-UK
03-S004	1.00	2015-10-UK
03-S005	1.00	2015-10-UK
03-S006	1.00	2015-10-UK
03-S007	1.00	2015-10-UK
03-S008	1.00	2015-10-UK
03-S009	1.00	2015-10-UK
03-S010	1.00	2015-11-UK
03-S011	1.00	2015-11-UK
03-S012	1.00	2015-11-UK
03-S013	1.00	2015-11-UK
03-S014	1.00	2015-12-UK
03-S015	1.00	2016-01-UK
03-S016	1.00	2016-01-UK
03-S017	1.00	2016-01-UK
04-S001	1.00	2015-10-UK
04-S002	1.00	2015-10-UK
04-S003	1.00	2015-11-UK
04-S004	1.00	2015-11-UK
04-S005	1.00	2015-11-UK
04-S006	1.00	2015-12-UK
04-S007	1.00	2015-12-UK
04-S008	1.00	2015-12-UK
04-S009	1.00	2015-12-UK
04-S010	1.00	2016-01-UK
04-S011	1.00	2016-01-UK
04-S012	1.00	2016-02-UK
05-S001	1.00	2015-09-UK
05-S002	1.00	2015-09-UK
05-S003	1.00	2015-09-UK
05-S004	1.00	2015-09-UK
05-S005	1.00	2015-09-UK
05-S006	1.00	2015-09-UK
05-S007	1.00	2015-09-UK
05-S008	1.00	2015-10-UK
05-S009	1.00	2015-10-UK
05-S010	1.00	2015-10-UK
05-S011	1.00	2015-10-UK
05-S012	1.00	2015-10-UK
05-S013	1.00	2015-10-UK
05-S014	1.00	2015-11-UK
05-S015	1.00	2015-11-UK
05-S016	1.00	2015-11-UK
05-S017	1.00	2015-11-UK
05-S018	1.00	2015-11-UK
05-S019	1.00	2015-11-UK
05-S020	1.00	2015-12-UK
05-S021	1.00	2015-12-UK
05-S022	1.00	2016-01-UK
05-S023	1.00	2016-02-UK
05-S024	1.00	2016-02-UK
06-S001	1.00	2015-10-UK
06-S002	1.00	2015-10-UK
06-S003	1.00	2015-11-UK
06-S004	1.00	2015-11-UK
06-S005	1.00	2015-12-UK
06-S006	1.00	2015-12-UK
06-S007	1.00	2015-12-UK
06-S008	1.00	2015-12-UK
06-S009	1.00	2015-12-UK
06-S010	1.00	2016-01-UK
06-S011	1.00	2016-01-UK
06-S012	1.00	2016-01-UK
06-S013	1.00	2016-01-UK
06-S014	1.00	2016-01-UK
06-S015	1.00	2016-01-UK
06-S016	1.00	2016-01-UK
07-S001	1.00	2015-08-UK
07-S002	1.00	2015-08-UK
07-S003	1.00	2015-08-UK
07-S004	1.00	2015-08-UK
07-S005	1.00	2015-09-UK
07-S006	1.00	2015-09-UK
07-S007	1.00	2015-09-UK
07-S008	1.00	2015-09-UK
07-S009	1.00	2015-09-UK
07-S010	1.00	2015-10-UK
07-S011	1.00	2015-10-UK
07-S012	1.00	2015-10-UK
07-S013	1.00	2015-10-UK
07-S014	1.00	2015-10-UK
07-S015	1.00	2015-11-UK
07-S016	1.00	2015-11-UK
07-S017	1.00	2015-11-UK
07-S018	1.00	2015-12-UK
07-S019	1.00	2015-12-UK
07-S020	1.00	2015-12-UK
07-S021	1.00	2015-12-UK
08-S001	1.00	2015-09-UK
08-S002	1.00	2015-09-UK
08-S003	1.00	2015-09-UK
08-S004	1.00	2015-10-UK
08-S005	1.00	2015-11-UK
08-S006	1.00	2015-11-UK
08-S007	1.00	2015-11-UK
08-S008	1.00	2015-11-UK
08-S009	1.00	2015-11-UK
08-S010	1.00	2015-11-UK
08-S011	1.00	2015-11-UK
08-S012	1.00	2015-12-UK
08-S013	1.00	2015-12-UK
08-S014	1.00	2015-12-UK
08-S015	1.00	2015-12-UK
08-S016	1.00	2016-01-UK
08-S017	1.00	2016-01-UK
08-S018	1.00	2016-01-UK
08-S019	1.00	2016-02-UK
08-S020	1.00	2016-02-UK
08-S021	1.00	2016-02-UK
09-S001	1.00	2015-09-UK
09-S002	1.00	2015-09-UK
09-S003	1.00	2015-09-UK
09-S004	1.00	2015-09-UK
09-S005	1.00	2015-09-UK
09-S006	1.00	2015-09-UK
09-S007	1.00	2015-09-UK
09-S008	1.00	2015-10-UK
09-S009	1.00	2015-10-UK
09-S010	1.00	2015-10-UK
09-S011	1.00	2015-11-UK
09-S012	1.00	2015-12-UK
09-S013	1.00	2015-12-UK
09-S014	1.00	2015-12-UK
09-S015	1.00	2015-12-UK
09-S016	1.00	2015-12-UK
09-S017	1.00	2016-01-UK
09-S018	1.00	2016-01-UK
09-S019	1.00	2016-01-UK
09-S020	1.00	2016-02-UK
09-S021	1.00	2016-02-UK
10-S001	1.00	2016-01-UK
10-S002	1.00	2016-01-UK
10-S003	1.00	2016-01-UK
10-S004	1.00	2016-01-UK
10-S005	1.00	2016-01-UK
10-S006	1.00	2016-01-UK
10-S007	1.00	2016-01-UK
10-S008	1.00	2016-01-UK
10-S009	1.00	2016-01-UK
10-S010	1.00	2016-02-UK
10-S011	1.00	2016-02-UK
10-S012	1.00	2016-02-UK
10-S013	1.00	2016-02-UK
10-S014	1.00	2016-02-UK
10-S015	1.00	2016-02-UK

## Sheet: SV
Screening No.	Visit No.	Visit date
01-S001	1	2015-08-UK
01-S001	2	2015-08-UK
01-S001	3	2015-09-UK
01-S001	4	2015-09-UK
01-S002	1	2015-08-UK
01-S003	1	2015-09-UK
01-S003	2	2015-09-UK
01-S003	3	2015-09-UK
01-S003	4	2015-09-UK
01-S004	1	2015-09-UK
01-S004	2	2015-09-UK
01-S004	3	2015-09-UK
01-S004	4	2015-10-UK
01-S005	1	2015-09-UK
01-S005	2	2015-09-UK
01-S005	3	2015-09-UK
01-S005	4	2015-09-UK
01-S006	1	2015-09-UK
01-S006	2	2015-09-UK
01-S006	3	2015-09-UK
01-S006	4	2015-10-UK
01-S007	1	2015-09-UK
01-S007	2	2015-09-UK
01-S007	3	2015-09-UK
01-S007	4	2015-10-UK
01-S008	1	2015-09-UK
01-S008	2	2015-09-UK
01-S008	3	2015-10-UK
01-S008	4	2015-10-UK
01-S009	1	2015-09-UK
01-S009	2	2015-10-UK
01-S009	3	2015-10-UK
01-S009	4	2015-11-UK
01-S010	1	2015-09-UK
01-S010	2	2015-09-UK
01-S010	3	2015-10-UK
01-S010	4	2015-10-UK
01-S011	1	2015-10-UK
01-S011	2	2015-10-UK
01-S011	3	2015-10-UK
01-S011	4	2015-11-UK
01-S012	1	2015-10-UK
01-S012	2	2015-10-UK
01-S012	3	2015-10-UK
01-S012	4	2015-11-UK
01-S013	1	2015-10-UK
01-S013	2	2015-10-UK
01-S013	3	2015-10-UK
01-S013	4	2015-11-UK
01-S014	1	2015-10-UK
01-S014	2	2015-10-UK
01-S014	3	2015-10-UK
01-S014	4	2015-11-UK
01-S015	1	2015-10-UK
01-S015	2	2015-10-UK
01-S015	3	2015-10-UK
01-S015	4	2015-11-UK
01-S016	1	2015-10-UK
01-S016	2	2015-10-UK
01-S016	3	2015-10-UK
01-S016	4	2015-11-UK
01-S017	1	2015-10-UK
01-S017	2	2015-10-UK
01-S017	3	2015-11-UK
01-S017	4	2015-11-UK
01-S018	1	2015-10-UK
01-S018	2	2015-10-UK
01-S018	3	2015-11-UK
01-S018	4	2015-11-UK
01-S019	1	2015-10-UK
01-S019	2	2015-10-UK
01-S019	3	2015-11-UK
01-S019	4	2015-11-UK
01-S020	1	2015-10-UK
01-S020	2	2015-10-UK
01-S020	3	2015-11-UK
01-S020	4	2015-11-UK
01-S021	1	2015-10-UK
01-S021	2	2015-10-UK
01-S021	3	2015-11-UK
01-S021	4	2015-11-UK
01-S022	1	2015-12-UK
01-S022	2	2015-12-UK
01-S022	3	2016-01-UK
01-S022	4	2016-01-UK
01-S023	1	2015-12-UK
01-S024	1	2016-01-UK
01-S024	2	2016-01-UK
01-S024	3	2016-02-UK
01-S024	4	2016-02-UK
01-S025	1	2016-01-UK
01-S025	2	2016-01-UK
01-S025	3	2016-02-UK
01-S025	4	2016-02-UK
01-S026	1	2016-01-UK
01-S026	2	2016-01-UK
01-S026	3	2016-02-UK
01-S026	4	2016-02-UK
01-S027	1	2016-02-UK
01-S027	2	2016-02-UK
01-S027	3	2016-02-UK
01-S027	4	2016-03-UK
01-S028	1	2016-02-UK
01-S028	2	2016-02-UK
01-S028	4	2016-02-UK
02-S001	1	2015-08-UK
02-S001	2	2015-08-UK
02-S001	3	2015-09-UK
02-S001	4	2015-09-UK
02-S002	1	2015-08-UK
02-S003	1	2015-08-UK
02-S003	2	2015-08-UK
02-S003	3	2015-09-UK
02-S003	4	2015-09-UK
02-S004	1	2015-09-UK
02-S004	2	2015-09-UK
02-S004	3	2015-09-UK
02-S004	4	2015-10-UK
02-S005	1	2015-10-UK
02-S005	2	2015-10-UK
02-S005	3	2015-10-UK
02-S005	4	2015-11-UK
02-S006	1	2015-10-UK
02-S006	2	2015-10-UK
02-S006	3	2015-11-UK
02-S006	4	2015-11-UK
02-S007	1	2015-10-UK
02-S007	2	2015-10-UK
02-S007	4	2015-10-UK
02-S008	1	2015-10-UK
02-S008	2	2015-10-UK
02-S008	3	2015-11-UK
02-S008	4	2015-11-UK
02-S009	1	2015-11-UK
02-S009	2	2015-11-UK
02-S009	3	2015-11-UK
02-S009	4	2015-12-UK
02-S010	1	2015-11-UK
02-S010	2	2015-11-UK
02-S010	3	2015-11-UK
02-S010	4	2015-12-UK
02-S011	1	2015-11-UK
02-S011	2	2015-11-UK
02-S011	3	2015-11-UK
02-S011	4	2015-12-UK
02-S012	1	2015-11-UK
02-S012	2	2015-11-UK
02-S012	3	2015-11-UK
02-S012	4	2015-12-UK
02-S013	1	2015-11-UK
02-S013	2	2015-11-UK
02-S013	3	2015-11-UK
02-S013	4	2015-12-UK
02-S014	1	2015-11-UK
02-S014	2	2015-11-UK
02-S014	3	2015-12-UK
02-S014	4	2015-12-UK
02-S015	1	2015-11-UK
02-S015	2	2015-11-UK
02-S015	3	2015-12-UK
02-S015	4	2015-12-UK
02-S016	1	2015-11-UK
02-S016	2	2015-11-UK
02-S016	3	2015-12-UK
02-S016	4	2015-12-UK
02-S017	1	2015-11-UK
02-S017	2	2015-11-UK
02-S017	3	2015-12-UK
02-S017	4	2015-12-UK
02-S018	1	2015-12-UK
02-S018	2	2015-12-UK
02-S018	3	2015-12-UK
02-S018	4	2016-01-UK
02-S019	1	2015-12-UK
02-S019	2	2015-12-UK
02-S019	4	2015-12-UK
02-S020	1	2015-12-UK
02-S020	2	2015-12-UK
02-S020	3	2015-12-UK
02-S020	4	2016-01-UK
02-S021	1	2015-12-UK
02-S021	2	2015-12-UK
02-S021	3	2015-12-UK
02-S021	4	2016-01-UK
02-S022	1	2015-12-UK
02-S022	2	2015-12-UK
02-S022	3	2015-12-UK
02-S022	4	2016-01-UK
02-S023	1	2015-12-UK
02-S023	2	2015-12-UK
02-S023	3	2015-12-UK
02-S023	4	2016-01-UK
02-S024	1	2015-12-UK
02-S024	2	2015-12-UK
02-S024	3	2015-12-UK
02-S024	4	2016-01-UK
02-S025	1	2015-12-UK
02-S025	2	2015-12-UK
02-S025	3	2015-12-UK
02-S025	4	2016-01-UK
02-S026	1	2015-12-UK
02-S026	2	2015-12-UK
02-S026	3	2016-01-UK
02-S026	4	2016-01-UK
02-S027	1	2016-01-UK
02-S027	2	2016-01-UK
02-S027	3	2016-01-UK
02-S027	4	2016-02-UK
02-S028	1	2016-01-UK
02-S028	2	2016-01-UK
02-S028	3	2016-01-UK
02-S028	4	2016-02-UK
02-S029	1	2016-01-UK
02-S029	2	2016-01-UK
02-S029	3	2016-02-UK
02-S029	4	2016-03-UK
02-S030	1	2016-01-UK
02-S031	1	2016-01-UK
02-S031	2	2016-01-UK
02-S031	3	2016-02-UK
02-S031	4	2016-02-UK
02-S032	1	2016-02-UK
02-S032	2	2016-02-UK
02-S032	3	2016-02-UK
02-S032	4	2016-03-UK
03-S001	1	2015-09-UK
03-S001	2	2015-09-UK
03-S001	3	2015-09-UK
03-S001	4	2015-10-UK
03-S002	1	2015-09-UK
03-S002	2	2015-09-UK
03-S002	3	2015-09-UK
03-S002	4	2015-10-UK
03-S003	1	2015-09-UK
03-S003	2	2015-09-UK
03-S003	3	2015-09-UK
03-S003	4	2015-10-UK
03-S004	1	2015-10-UK
03-S004	2	2015-10-UK
03-S004	3	2015-10-UK
03-S004	4	2015-11-UK
03-S005	1	2015-10-UK
03-S005	2	2015-10-UK
03-S005	3	2015-10-UK
03-S005	4	2015-11-UK
03-S006	1	2015-10-UK
03-S006	2	2015-10-UK
03-S006	3	2015-11-UK
03-S006	4	2015-11-UK
03-S007	1	2015-10-UK
03-S008	1	2015-10-UK
03-S008	2	2015-10-UK
03-S008	4	2015-11-UK
03-S009	1	2015-10-UK
03-S009	2	2015-10-UK
03-S009	3	2015-11-UK
03-S009	4	2015-11-UK
03-S010	1	2015-11-UK
03-S010	2	2015-11-UK
03-S010	3	2015-11-UK
03-S010	4	2015-12-UK
03-S011	1	2015-11-UK
03-S011	2	2015-11-UK
03-S011	3	2015-11-UK
03-S011	4	2015-12-UK
03-S012	1	2015-11-UK
03-S012	2	2015-11-UK
03-S012	3	2015-12-UK
03-S012	4	2015-12-UK
03-S013	1	2015-11-UK
03-S013	2	2015-11-UK
03-S013	3	2015-12-UK
03-S013	4	2015-12-UK
03-S014	1	2015-12-UK
03-S015	1	2016-01-UK
03-S015	2	2016-01-UK
03-S015	3	2016-01-UK
03-S015	4	2016-02-UK
03-S016	1	2016-01-UK
03-S016	2	2016-01-UK
03-S016	3	2016-02-UK
03-S016	4	2016-02-UK
03-S017	1	2016-01-UK
04-S001	1	2015-10-UK
04-S002	1	2015-10-UK
04-S002	2	2015-10-UK
04-S002	3	2015-11-UK
04-S002	4	2015-11-UK
04-S003	1	2015-11-UK
04-S003	2	2015-11-UK
04-S003	3	2015-12-UK
04-S003	4	2015-12-UK
04-S004	1	2015-11-UK
04-S004	2	2015-11-UK
04-S004	3	2015-12-UK
04-S004	4	2015-12-UK
04-S005	1	2015-11-UK
04-S005	2	2015-11-UK
04-S005	3	2015-12-UK
04-S005	4	2015-12-UK
04-S006	1	2015-12-UK
04-S006	2	2015-12-UK
04-S006	3	2015-12-UK
04-S006	4	2016-01-UK
04-S007	1	2015-12-UK
04-S008	1	2015-12-UK
04-S008	2	2015-12-UK
04-S008	4	2016-01-UK
04-S009	1	2015-12-UK
04-S009	2	2015-12-UK
04-S009	3	2016-01-UK
04-S009	4	2016-01-UK
04-S010	1	2016-01-UK
04-S010	2	2016-01-UK
04-S010	4	2016-01-UK
04-S011	1	2016-01-UK
04-S011	2	2016-01-UK
04-S011	3	2016-02-UK
04-S011	4	2016-02-UK
04-S012	1	2016-02-UK
04-S012	2	2016-02-UK
04-S012	3	2016-02-UK
04-S012	4	2016-03-UK
05-S001	1	2015-09-UK
05-S001	2	2015-09-UK
05-S001	3	2015-09-UK
05-S001	4	2015-10-UK
05-S002	1	2015-09-UK
05-S002	2	2015-09-UK
05-S002	3	2015-09-UK
05-S002	4	2015-10-UK
05-S003	1	2015-09-UK
05-S003	2	2015-09-UK
05-S003	3	2015-09-UK
05-S003	4	2015-10-UK
05-S004	1	2015-09-UK
05-S004	2	2015-09-UK
05-S004	3	2015-09-UK
05-S004	4	2015-10-UK
05-S005	1	2015-09-UK
05-S005	2	2015-09-UK
05-S005	3	2015-09-UK
05-S005	4	2015-10-UK
05-S006	1	2015-09-UK
05-S006	2	2015-09-UK
05-S006	3	2015-09-UK
05-S006	4	2015-10-UK
05-S007	1	2015-09-UK
05-S007	2	2015-10-UK
05-S007	3	2015-10-UK
05-S007	4	2015-11-UK
05-S008	1	2015-10-UK
05-S008	2	2015-10-UK
05-S008	3	2015-10-UK
05-S008	4	2015-11-UK
05-S009	1	2015-10-UK
05-S009	2	2015-10-UK
05-S009	3	2015-10-UK
05-S009	4	2015-11-UK
05-S010	1	2015-10-UK
05-S010	2	2015-10-UK
05-S010	3	2015-11-UK
05-S010	4	2015-11-UK
05-S011	1	2015-10-UK
05-S011	2	2015-10-UK
05-S011	3	2015-11-UK
05-S011	4	2015-11-UK
05-S012	1	2015-10-UK
05-S012	2	2015-10-UK
05-S012	3	2015-11-UK
05-S012	4	2015-11-UK
05-S013	1	2015-10-UK
05-S013	2	2015-10-UK
05-S013	4	2015-10-UK
05-S014	1	2015-11-UK
05-S014	2	2015-11-UK
05-S014	3	2015-11-UK
05-S014	4	2015-12-UK
05-S015	1	2015-11-UK
05-S015	2	2015-11-UK
05-S015	3	2015-11-UK
05-S015	4	2015-12-UK
05-S016	1	2015-11-UK
05-S016	2	2015-11-UK
05-S016	3	2015-12-UK
05-S016	4	2015-12-UK
05-S017	1	2015-11-UK
05-S017	2	2015-11-UK
05-S017	3	2015-12-UK
05-S017	4	2015-12-UK
05-S018	1	2015-11-UK
05-S018	2	2015-11-UK
05-S018	3	2015-12-UK
05-S018	4	2015-12-UK
05-S019	1	2015-11-UK
05-S019	2	2015-11-UK
05-S019	3	2015-12-UK
05-S019	4	2015-12-UK
05-S020	1	2015-12-UK
05-S021	1	2015-12-UK
05-S021	2	2015-12-UK
05-S021	3	2016-01-UK
05-S021	4	2016-01-UK
05-S022	1	2016-01-UK
05-S022	2	2016-01-UK
05-S022	3	2016-02-UK
05-S022	4	2016-02-UK
05-S023	1	2016-02-UK
05-S023	2	2016-02-UK
05-S023	3	2016-02-UK
05-S023	4	2016-02-UK
05-S024	1	2016-02-UK
05-S024	2	2016-02-UK
05-S024	3	2016-02-UK
05-S024	4	2016-03-UK
06-S001	1	2015-10-UK
06-S001	2	2015-10-UK
06-S001	3	2015-11-UK
06-S001	4	2015-11-UK
06-S002	1	2015-10-UK
06-S002	2	2015-10-UK
06-S002	3	2015-11-UK
06-S002	4	2015-11-UK
06-S003	1	2015-11-UK
06-S003	2	2015-11-UK
06-S003	3	2015-12-UK
06-S003	4	2015-12-UK
06-S004	1	2015-11-UK
06-S004	2	2015-11-UK
06-S004	3	2015-12-UK
06-S004	4	2015-12-UK
06-S005	1	2015-12-UK
06-S005	2	2015-12-UK
06-S005	3	2015-12-UK
06-S005	4	2016-01-UK
06-S006	1	2015-12-UK
06-S006	2	2015-12-UK
06-S006	3	2015-12-UK
06-S006	4	2016-01-UK
06-S007	1	2015-12-UK
06-S007	2	2015-12-UK
06-S007	3	2015-12-UK
06-S007	4	2016-01-UK
06-S008	1	2015-12-UK
06-S008	2	2016-01-UK
06-S008	3	2016-01-UK
06-S008	4	2016-02-UK
06-S009	1	2015-12-UK
06-S010	1	2016-01-UK
06-S010	2	2016-01-UK
06-S010	3	2016-01-UK
06-S010	4	2016-02-UK
06-S011	1	2016-01-UK
06-S011	2	2016-01-UK
06-S011	3	2016-01-UK
06-S011	4	2016-02-UK
06-S012	1	2016-01-UK
06-S012	2	2016-01-UK
06-S012	3	2016-01-UK
06-S012	4	2016-02-UK
06-S013	1	2016-01-UK
06-S013	2	2016-01-UK
06-S013	3	2016-01-UK
06-S013	4	2016-02-UK
06-S014	1	2016-01-UK
06-S014	2	2016-01-UK
06-S014	3	2016-01-UK
06-S014	4	2016-02-UK
06-S015	1	2016-01-UK
06-S015	2	2016-01-UK
06-S015	3	2016-01-UK
06-S015	4	2016-02-UK
06-S016	1	2016-01-UK
06-S016	2	2016-01-UK
06-S016	3	2016-02-UK
06-S016	4	2016-02-UK
07-S001	1	2015-08-UK
07-S002	1	2015-08-UK
07-S002	2	2015-08-UK
07-S002	3	2015-09-UK
07-S002	4	2015-09-UK
07-S003	1	2015-08-UK
07-S003	2	2015-09-UK
07-S003	3	2015-09-UK
07-S003	4	2015-10-UK
07-S004	1	2015-08-UK
07-S004	2	2015-08-UK
07-S004	3	2015-09-UK
07-S004	4	2015-09-UK
07-S005	1	2015-09-UK
07-S005	2	2015-09-UK
07-S005	3	2015-10-UK
07-S005	4	2015-10-UK
07-S006	1	2015-09-UK
07-S006	2	2015-10-UK
07-S006	3	2015-10-UK
07-S006	4	2015-11-UK
07-S007	1	2015-09-UK
07-S007	2	2015-10-UK
07-S007	3	2015-10-UK
07-S007	4	2015-11-UK
07-S008	1	2015-09-UK
07-S008	2	2015-09-UK
07-S008	3	2015-10-UK
07-S009	1	2015-09-UK
07-S009	2	2015-09-UK
07-S009	3	2015-10-UK
07-S009	4	2015-10-UK
07-S010	1	2015-10-UK
07-S010	2	2015-10-UK
07-S010	3	2015-10-UK
07-S011	1	2015-10-UK
07-S011	2	2015-10-UK
07-S011	3	2015-10-UK
07-S011	4	2015-11-UK
07-S012	1	2015-10-UK
07-S012	2	2015-10-UK
07-S012	3	2015-11-UK
07-S012	4	2015-11-UK
07-S013	1	2015-10-UK
07-S013	2	2015-10-UK
07-S014	1	2015-10-UK
07-S014	2	2015-11-UK
07-S014	3	2015-11-UK
07-S014	4	2015-12-UK
07-S015	1	2015-11-UK
07-S015	2	2015-11-UK
07-S015	3	2015-11-UK
07-S015	4	2015-11-UK
07-S016	1	2015-11-UK
07-S016	2	2015-11-UK
07-S017	1	2015-11-UK
07-S017	2	2015-11-UK
07-S017	3	2015-12-UK
07-S017	4	2015-12-UK
07-S018	1	2015-12-UK
07-S018	2	2015-12-UK
07-S018	3	2015-12-UK
07-S018	4	2015-12-UK
07-S019	1	2015-12-UK
07-S019	2	2015-12-UK
07-S019	3	2015-12-UK
07-S019	4	2015-12-UK
07-S020	1	2015-12-UK
07-S020	2	2015-12-UK
07-S020	3	2015-12-UK
07-S020	4	2016-01-UK
07-S021	1	2015-12-UK
07-S021	2	2015-12-UK
07-S021	3	2015-12-UK
07-S021	4	2016-01-UK
08-S001	1	2015-09-UK
08-S001	2	2015-10-UK
08-S001	3	2015-10-UK
08-S001	4	2015-10-UK
08-S002	1	2015-09-UK
08-S002	2	2015-09-UK
08-S002	3	2015-10-UK
08-S002	4	2015-10-UK
08-S003	1	2015-09-UK
08-S003	2	2015-10-UK
08-S003	3	2015-10-UK
08-S003	4	2015-10-UK
08-S004	1	2015-10-UK
08-S004	2	2015-10-UK
08-S004	3	2015-11-UK
08-S004	4	2015-11-UK
08-S005	1	2015-11-UK
08-S005	2	2015-11-UK
08-S005	3	2015-11-UK
08-S005	4	2015-12-UK
08-S006	1	2015-11-UK
08-S006	2	2015-11-UK
08-S006	3	2015-11-UK
08-S006	4	2015-12-UK
08-S007	1	2015-11-UK
08-S007	2	2015-11-UK
08-S007	3	2015-11-UK
08-S007	4	2015-12-UK
08-S008	1	2015-11-UK
08-S008	2	2015-11-UK
08-S008	3	2015-11-UK
08-S008	4	2015-12-UK
08-S009	1	2015-11-UK
08-S009	2	2015-11-UK
08-S009	3	2015-12-UK
08-S009	4	2015-12-UK
08-S010	1	2015-11-UK
08-S010	2	2015-11-UK
08-S010	3	2015-12-UK
08-S010	4	2015-12-UK
08-S011	1	2015-11-UK
08-S012	1	2015-12-UK
08-S012	2	2015-12-UK
08-S012	3	2015-12-UK
08-S012	4	2016-01-UK
08-S013	1	2015-12-UK
08-S013	2	2015-12-UK
08-S013	3	2015-12-UK
08-S013	4	2016-01-UK
08-S014	1	2015-12-UK
08-S014	2	2015-12-UK
08-S014	3	2015-12-UK
08-S014	4	2016-01-UK
08-S015	1	2015-12-UK
08-S015	2	2016-01-UK
08-S015	3	2016-01-UK
08-S015	4	2016-02-UK
08-S016	1	2016-01-UK
08-S016	2	2016-01-UK
08-S016	3	2016-01-UK
08-S016	4	2016-02-UK
08-S017	1	2016-01-UK
08-S017	2	2016-01-UK
08-S017	3	2016-01-UK
08-S017	4	2016-02-UK
08-S018	1	2016-01-UK
08-S018	2	2016-02-UK
08-S018	3	2016-02-UK
08-S018	4	2016-03-UK
08-S019	1	2016-02-UK
08-S019	2	2016-02-UK
08-S019	3	2016-02-UK
08-S019	4	2016-03-UK
08-S020	1	2016-02-UK
08-S020	2	2016-02-UK
08-S020	3	2016-03-UK
08-S020	4	2016-03-UK
08-S021	1	2016-02-UK
08-S021	2	2016-02-UK
08-S021	3	2016-03-UK
08-S021	4	2016-03-UK
09-S001	1	2015-09-UK
09-S001	2	2015-09-UK
09-S001	3	2015-09-UK
09-S001	4	2015-10-UK
09-S002	1	2015-09-UK
09-S002	2	2015-09-UK
09-S002	3	2015-09-UK
09-S002	4	2015-10-UK
09-S003	1	2015-09-UK
09-S003	2	2015-09-UK
09-S003	3	2015-10-UK
09-S003	4	2015-10-UK
09-S004	1	2015-09-UK
09-S004	2	2015-09-UK
09-S004	3	2015-10-UK
09-S005	1	2015-09-UK
09-S005	2	2015-09-UK
09-S005	3	2015-10-UK
09-S005	4	2015-10-UK
09-S006	1	2015-09-UK
09-S006	2	2015-09-UK
09-S006	3	2015-10-UK
09-S006	4	2015-10-UK
09-S007	1	2015-09-UK
09-S007	2	2015-09-UK
09-S007	3	2015-10-UK
09-S008	1	2015-10-UK
09-S008	2	2015-10-UK
09-S008	3	2015-10-UK
09-S008	4	2015-11-UK
09-S009	1	2015-10-UK
09-S009	2	2015-10-UK
09-S009	3	2015-10-UK
09-S009	4	2015-11-UK
09-S010	1	2015-10-UK
09-S011	1	2015-11-UK
09-S011	2	2015-11-UK
09-S011	3	2015-11-UK
09-S011	4	2015-12-UK
09-S012	1	2015-12-UK
09-S012	2	2015-12-UK
09-S012	3	2015-12-UK
09-S012	4	2015-12-UK
09-S013	1	2015-12-UK
09-S013	2	2015-12-UK
09-S013	3	2015-12-UK
09-S013	4	2016-01-UK
09-S014	1	2015-12-UK
09-S015	1	2015-12-UK
09-S015	2	2015-12-UK
09-S015	3	2015-12-UK
09-S015	4	2016-01-UK
09-S016	1	2015-12-UK
09-S017	1	2016-01-UK
09-S017	2	2016-01-UK
09-S017	3	2016-01-UK
09-S017	4	2016-02-UK
09-S018	1	2016-01-UK
09-S018	2	2016-01-UK
09-S018	3	2016-02-UK
09-S018	4	2016-02-UK
09-S019	1	2016-01-UK
09-S019	2	2016-02-UK
09-S019	3	2016-02-UK
09-S019	4	2016-02-UK
09-S020	1	2016-02-UK
09-S020	2	2016-02-UK
09-S020	3	2016-02-UK
09-S020	4	2016-03-UK
09-S021	1	2016-02-UK
09-S021	2	2016-02-UK
09-S021	3	2016-03-UK
09-S021	4	2016-03-UK
10-S001	1	2016-01-UK
10-S001	2	2016-01-UK
10-S001	3	2016-01-UK
10-S001	4	2016-02-UK
10-S002	1	2016-01-UK
10-S002	2	2016-01-UK
10-S002	3	2016-01-UK
10-S002	4	2016-02-UK
10-S003	1	2016-01-UK
10-S003	2	2016-01-UK
10-S003	3	2016-02-UK
10-S003	4	2016-02-UK
10-S004	1	2016-01-UK
10-S004	2	2016-01-UK
10-S004	3	2016-01-UK
10-S004	4	2016-02-UK
10-S005	1	2016-01-UK
10-S005	2	2016-01-UK
10-S005	3	2016-02-UK
10-S005	4	2016-02-UK
10-S006	1	2016-01-UK
10-S006	2	2016-01-UK
10-S006	3	2016-02-UK
10-S006	4	2016-02-UK
10-S007	1	2016-01-UK
10-S007	2	2016-01-UK
10-S007	3	2016-02-UK
10-S007	4	2016-02-UK
10-S008	1	2016-01-UK
10-S008	2	2016-01-UK
10-S008	3	2016-02-UK
10-S008	4	2016-02-UK
10-S009	1	2016-01-UK
10-S009	2	2016-01-UK
10-S009	4	2016-02-UK
10-S010	1	2016-02-UK
10-S010	2	2016-02-UK
10-S010	3	2016-02-UK
10-S010	4	2016-03-UK
10-S011	1	2016-02-UK
10-S011	2	2016-02-UK
10-S011	3	2016-02-UK
10-S011	4	2016-03-UK
10-S012	1	2016-02-UK
10-S012	2	2016-02-UK
10-S012	4	2016-02-UK
10-S013	1	2016-02-UK
10-S013	2	2016-02-UK
10-S013	3	2016-03-UK
10-S013	4	2016-03-UK
10-S014	1	2016-02-UK
10-S014	2	2016-02-UK
10-S014	3	2016-03-UK
10-S014	4	2016-03-UK
10-S015	1	2016-02-UK
10-S015	2	2016-02-UK
10-S015	3	2016-03-UK
10-S015	4	2016-03-UK

## Sheet: DM
Screening No.	Birth date	Age	Gender	Knee OA diagnosis date	Did you administer or apply nonsteroidal anti-inflammatory drugs, osteoarthritis nutrients, physiotherapy, and herbal treatments (acupuncture, palpitation, moxibustion) within 2 weeks before the screening?
01-S001	1946-09-UK	68	Female	2013-08-UK	No
01-S002	1935-09-UK	79	Female	2015-05-UK	No
01-S003	1959-08-UK	56	Female	2015-05-UK	No
01-S004	1949-09-UK	65	Male	2015-03-UK	No
01-S005	1958-08-UK	57	Male	2014-06-UK	No
01-S006	1951-10-UK	63	Female	2011-01-UK	Yes
01-S007	1957-12-UK	57	Female	2015-01-UK	No
01-S008	1957-12-UK	57	Male	2012-04-UK	No
01-S009	1960-03-UK	55	Female	2007-UK-UK	Yes
01-S010	1948-03-UK	67	Female	2015-05-UK	No
01-S011	1948-01-UK	67	Female	2005-11-UK	No
01-S012	1950-12-UK	64	Male	2015-06-UK	No
01-S013	1937-05-UK	78	Male	2015-05-UK	No
01-S014	1943-08-UK	72	Male	2015-04-UK	No
01-S015	1940-11-UK	74	Male	2014-09-UK	No
01-S016	1952-05-UK	63	Female	1998-04-UK	No
01-S017	1954-03-UK	61	Female	2010-UK-UK	No
01-S018	1955-06-UK	60	Female	2013-07-UK	No
01-S019	1942-09-UK	73	Female	2010-UK-UK	No
01-S020	1953-07-UK	62	Male	2004-05-UK	No
01-S021	1960-05-UK	55	Female	2014-01-UK	No
01-S022	1950-02-UK	65	Female	2015-04-UK	No
01-S023	1945-08-UK	70	Female	2013-UK-UK	No
01-S024	1947-10-UK	68	Female	2014-10-UK	No
01-S025	1966-04-UK	49	Male	2015-09-UK	No
01-S026	1952-07-UK	63	Female	2015-09-UK	No
01-S027	1946-07-UK	69	Female	2014-07-UK	No
01-S028	1956-03-UK	59	Female	2011-UK-UK	No
02-S001	1952-08-UK	62	Male	2012-UK-UK	No
02-S002	1948-04-UK	67	Female	2015-05-UK	No
02-S003	1943-04-UK	72	Male	2014-08-UK	No
02-S004	1948-04-UK	67	Female	2015-05-UK	No
02-S005	1955-06-UK	60	Female	2013-UK-UK	No
02-S006	1953-11-UK	61	Female	2013-UK-UK	No
02-S007	1959-10-UK	56	Female	2013-05-UK	No
02-S008	1957-09-UK	58	Male	2012-UK-UK	No
02-S009	1954-03-UK	61	Female	2010-UK-UK	Yes
02-S010	1945-10-UK	70	Female	2010-UK-UK	No
02-S011	1939-04-UK	76	Female	2013-UK-UK	No
02-S012	1947-01-UK	68	Male	2014-UK-UK	No
02-S013	1954-07-UK	61	Female	2014-10-UK	No
02-S014	1958-07-UK	57	Female	2013-UK-UK	No
02-S015	1972-05-UK	43	Male	2012-UK-UK	No
02-S016	1936-01-UK	79	Female	2012-03-UK	No
02-S017	1943-02-UK	72	Male	2014-UK-UK	No
02-S018	1965-03-UK	50	Female	2015-05-UK	No
02-S019	1948-03-UK	67	Female	2012-UK-UK	No
02-S020	1960-09-UK	55	Female	2009-06-UK	No
02-S021	1956-12-UK	59	Female	2015-04-UK	No
02-S022	1942-04-UK	73	Female	2002-11-UK	No
02-S023	1961-08-UK	54	Female	2011-09-UK	No
02-S024	1960-07-UK	55	Female	2012-UK-UK	No
02-S025	1958-12-UK	57	Female	2015-04-UK	No
02-S026	1952-08-UK	63	Female	2009-12-UK	No
02-S027	1955-09-UK	60	Male	2015-07-UK	No
02-S028	1951-03-UK	64	Female	2013-UK-UK	No
02-S029	1968-09-UK	47	Male	2015-UK-UK	No
02-S030	1947-02-UK	68	Female	2014-UK-UK	No
02-S031	1945-03-UK	70	Female	2011-UK-UK	No
02-S032	1957-02-UK	58	Female	2004-06-UK	No
03-S001	1952-12-UK	62	Female	2011-09-UK	No
03-S002	1953-09-UK	61	Female	2007-06-UK	No
03-S003	1943-02-UK	72	Female	2014-10-UK	No
03-S004	1959-02-UK	56	Female	2012-02-UK	No
03-S005	1947-07-UK	68	Male	2014-02-UK	No
03-S006	1958-04-UK	57	Male	2015-01-UK	No
03-S007	1952-02-UK	63	Male	2014-09-UK	No
03-S008	1955-09-UK	60	Female	2015-06-UK	No
03-S009	1949-09-UK	66	Female	2007-UK-UK	No
03-S010	1952-10-UK	63	Female	2005-UK-UK	No
03-S011	1940-11-UK	74	Female	2009-UK-UK	No
03-S012	1956-03-UK	59	Female	2014-10-UK	No
03-S013	1954-08-UK	61	Female	2015-05-UK	No
03-S014	1940-04-UK	75	Male	2010-UK-UK	No
03-S015	1941-12-UK	74	Male	2010-UK-UK	No
03-S016	1955-10-UK	60	Female	1998-UK-UK	No
03-S017	1943-09-UK	72	Female	2008-UK-UK	No
04-S001	1964-02-UK	51	Female	2012-UK-UK	Yes
04-S002	1952-01-UK	63	Female	2014-05-UK	No
04-S003	1952-07-UK	63	Female	2014-12-UK	No
04-S004	1958-12-UK	56	Female	2014-UK-UK	No
04-S005	1956-07-UK	59	Female	2014-UK-UK	No
04-S006	1964-02-UK	51	Female	2012-UK-UK	No
04-S007	1950-06-UK	65	Female	2015-08-UK	No
04-S008	1957-05-UK	58	Female	2015-UK-UK	No
04-S009	1951-04-UK	64	Female	2014-UK-UK	No
04-S010	1952-07-UK	63	Female	2012-UK-UK	No
04-S011	1942-01-UK	74	Female	2015-08-UK	No
04-S012	1947-08-UK	68	Female	2015-01-UK	No
05-S001	1952-11-UK	62	Female	2012-10-UK	No
05-S002	1962-09-UK	53	Female	2015-05-UK	No
05-S003	1960-09-UK	54	Female	2014-08-UK	No
05-S004	1961-05-UK	54	Female	2014-07-UK	No
05-S005	1948-06-UK	67	Female	2007-03-UK	No
05-S006	1950-01-UK	65	Female	2013-UK-UK	No
05-S007	1958-03-UK	57	Female	2014-04-UK	Yes
05-S008	1949-01-UK	66	Female	2009-UK-UK	Yes
05-S009	1951-05-UK	64	Female	2010-UK-UK	No
05-S010	1965-06-UK	50	Female	2012-UK-UK	Yes
05-S011	1936-04-UK	79	Female	2015-06-UK	No
05-S012	1953-12-UK	61	Female	2013-04-UK	No
05-S013	1968-03-UK	47	Female	2015-03-UK	No
05-S014	1962-06-UK	53	Female	2015-06-UK	No
05-S015	1956-02-UK	59	Male	2015-07-UK	No
05-S016	1952-07-UK	63	Male	2014-12-UK	No
05-S017	1946-12-UK	68	Female	2013-UK-UK	No
05-S018	1947-05-UK	68	Male	2015-07-UK	No
05-S019	1953-01-UK	62	Female	2014-11-UK	No
05-S020	1943-03-UK	72	Male	2009-UK-UK	No
05-S021	1958-03-UK	57	Male	2005-UK-UK	No
05-S022	1946-05-UK	69	Female	2001-UK-UK	No
05-S023	1949-06-UK	66	Female	2014-12-UK	No
05-S024	1941-01-UK	75	Female	2014-08-UK	No
06-S001	1944-08-UK	71	Male	2015-05-UK	Yes
06-S002	1947-10-UK	67	Female	2013-06-UK	Yes
06-S003	1952-10-UK	63	Female	2012-UK-UK	No
06-S004	1960-02-UK	55	Female	2015-05-UK	No
06-S005	1962-11-UK	53	Female	2014-08-UK	No
06-S006	1951-07-UK	64	Female	2014-11-UK	No
06-S007	1949-11-UK	66	Female	2009-07-UK	No
06-S008	1956-02-UK	59	Female	2015-09-UK	Yes
06-S009	1952-08-UK	63	Female	2010-UK-UK	Yes
06-S010	1952-08-UK	63	Female	2010-UK-UK	Yes
06-S011	1949-06-UK	66	Female	2011-09-UK	No
06-S012	1957-12-UK	58	Male	2014-10-UK	No
06-S013	1960-06-UK	55	Female	2015-01-UK	No
06-S014	1961-02-UK	54	Male	2015-07-UK	No
06-S015	1948-07-UK	67	Female	2012-UK-UK	No
06-S016	1948-09-UK	67	Female	2013-09-UK	Yes
07-S001	1962-01-UK	53	Male	2015-05-UK	Yes
07-S002	1952-06-UK	63	Male	2015-04-UK	No
07-S003	1970-05-UK	45	Female	2015-05-UK	Yes
07-S004	1951-02-UK	64	Female	2014-UK-UK	No
07-S005	1955-03-UK	60	Female	2013-UK-UK	Yes
07-S006	1958-07-UK	57	Female	2015-05-UK	Yes
07-S007	1946-06-UK	69	Male	2015-06-UK	Yes
07-S008	1961-04-UK	54	Male	2009-UK-UK	No
07-S009	1950-04-UK	65	Female	2014-UK-UK	No
07-S010	1959-03-UK	56	Male	2015-04-UK	No
07-S011	1945-06-UK	70	Male	2010-UK-UK	No
07-S012	1945-08-UK	70	Male	2005-UK-UK	No
07-S013	1963-07-UK	52	Female	2015-07-UK	No
07-S014	1944-10-UK	71	Male	2010-UK-UK	No
07-S015	1955-11-UK	59	Male	2015-07-UK	No
07-S016	1963-05-UK	52	Female	2015-08-UK	Yes
07-S017	1950-03-UK	65	Male	2013-09-UK	No
07-S018	1954-08-UK	61	Female	2013-12-UK	No
07-S019	1958-03-UK	57	Male	2014-UK-UK	No
07-S020	1957-08-UK	58	Female	2014-04-UK	No
07-S021	1957-11-UK	58	Male	2015-05-UK	No
08-S001	1938-02-UK	77	Female	2008-UK-UK	No
08-S002	1946-08-UK	69	Female	2008-UK-UK	No
08-S003	1937-09-UK	77	Male	2007-UK-UK	No
08-S004	1944-01-UK	71	Female	2013-UK-UK	No
08-S005	1958-05-UK	57	Female	2014-03-UK	No
08-S006	1961-05-UK	54	Female	2014-08-UK	No
08-S007	1939-09-UK	76	Female	2007-08-UK	No
08-S008	1954-10-UK	61	Female	2007-05-UK	No
08-S009	1951-05-UK	64	Female	2007-UK-UK	No
08-S010	1942-02-UK	73	Male	2009-03-UK	No
08-S011	1948-12-UK	66	Female	2009-UK-UK	No
08-S012	1960-02-UK	55	Female	2007-UK-UK	No
08-S013	1958-12-UK	57	Female	2009-UK-UK	No
08-S014	1956-09-UK	59	Male	2010-UK-UK	No
08-S015	1961-08-UK	54	Female	2011-UK-UK	No
08-S016	1941-07-UK	74	Female	2010-UK-UK	No
08-S017	1949-12-UK	66	Male	2013-UK-UK	No
08-S018	1944-03-UK	71	Female	2014-07-UK	No
08-S019	1952-10-UK	63	Female	2006-UK-UK	No
08-S020	1956-05-UK	59	Female	2009-UK-UK	No
08-S021	1948-09-UK	67	Female	2004-UK-UK	No
09-S001	1952-05-UK	63	Female	2014-UK-UK	No
09-S002	1943-03-UK	72	Female	1995-UK-UK	No
09-S003	1967-07-UK	48	Female	2012-UK-UK	No
09-S004	1956-07-UK	59	Male	2013-UK-UK	No
09-S005	1950-10-UK	64	Female	2014-08-UK	No
09-S006	1952-12-UK	62	Female	2014-UK-UK	No
09-S007	1962-01-UK	53	Female	2015-04-UK	No
09-S008	1954-12-UK	60	Female	2014-UK-UK	No
09-S009	1950-10-UK	65	Male	2015-04-UK	No
09-S010	1952-03-UK	63	Female	2015-04-UK	Yes
09-S011	1956-02-UK	59	Female	2010-UK-UK	No
09-S012	1967-02-UK	48	Male	2010-UK-UK	No
09-S013	1953-01-UK	62	Female	2004-UK-UK	No
09-S014	1960-06-UK	55	Female	2005-UK-UK	No
09-S015	1949-09-UK	66	Female	2005-UK-UK	No
09-S016	1958-02-UK	57	Female	2015-06-UK	No
09-S017	1954-10-UK	61	Female	2015-04-UK	No
09-S018	1962-07-UK	53	Female	2015-03-UK	No
09-S019	1960-05-UK	55	Male	2015-01-UK	Yes
09-S020	1952-06-UK	63	Female	2008-UK-UK	No
09-S021	1960-04-UK	55	Male	2015-03-UK	No
10-S001	1942-03-UK	73	Female	2015-06-UK	No
10-S002	1940-12-UK	75	Female	2015-10-UK	No
10-S003	1954-04-UK	61	Female	2014-01-UK	No
10-S004	1937-06-UK	78	Male	2015-08-UK	No
10-S005	1964-01-UK	52	Female	2015-08-UK	No
10-S006	1965-08-UK	50	Female	2015-08-UK	No
10-S007	1957-05-UK	58	Female	2015-05-UK	No
10-S008	1960-12-UK	55	Female	2013-UK-UK	Yes
10-S009	1940-02-UK	75	Male	2015-09-UK	No
10-S010	1956-05-UK	59	Female	2010-UK-UK	No
10-S011	1954-09-UK	61	Male	2012-UK-UK	No
10-S012	1950-11-UK	65	Female	2014-UK-UK	No
10-S013	1970-06-UK	45	Male	2014-UK-UK	No
10-S014	1957-03-UK	58	Female	2010-04-UK	No
10-S015	1964-11-UK	51	Female	2014-UK-UK	No

## Sheet: MY
Screening No.	None
01-S004	None
01-S005	None
01-S007	None
01-S009	None
01-S010	None
01-S023	None
01-S025	None
02-S001	None
02-S002	None
02-S004	None
02-S012	None
02-S025	None
02-S026	None
02-S027	None
02-S029	None
03-S001	None
03-S004	None
03-S005	None
03-S006	None
03-S007	None
03-S009	None
03-S016	None
04-S001	None
04-S002	None
04-S003	None
04-S004	None
04-S006	None
04-S007	None
04-S008	None
04-S009	None
04-S010	None
05-S002	None
05-S005	None
05-S006	None
05-S012	None
05-S013	None
05-S014	None
05-S015	None
05-S019	None
06-S001	None
06-S004	None
06-S007	None
06-S008	None
06-S012	None
06-S015	None
07-S001	None
07-S003	None
07-S004	None
07-S005	None
07-S006	None
07-S008	None
07-S009	None
07-S013	None
07-S016	None
07-S019	None
08-S004	None
08-S006	None
08-S010	None
08-S012	None
08-S013	None
08-S014	None
08-S015	None
08-S016	None
08-S019	None
09-S007	None
09-S008	None
09-S014	None
09-S015	None
09-S018	None
10-S005	None
10-S009	None
10-S010	None
10-S015	None

## Sheet: MH
Screening No.	Sequence No.	Diganosis	Start date	Whether continued to take medicine till visit	End date	Comment	MedDRA_DM_Version	MedDRA_DM_Lowest Level Term	MedDRA_DM_Preferred Term	MedDRA_DM_High Level Term	MedDRA_DM_High Level Group Term	MedDRA_DM_System Organ Class	MedDRA_DM_Lowest Level Term Code	MedDRA_DM_Preferred Term Code	MedDRA_DM_High Level Term Code	MedDRA_DM_High Level Group Term Code	MedDRA_DM_System Organ Class Code	MedDRA_DM_Primary System Organ Class	MedDRA_INV_Lowest Level Term	MedDRA_INV_Preferred Term	MedDRA_INV_High Level Term	MedDRA_INV_High Level Group Term	MedDRA_INV_System Organ Class	MedDRA_INV_Lowest Level Term Code	MedDRA_INV_Preferred Term Code	MedDRA_INV_High Level Term Code	MedDRA_INV_High Level Group Term Code	MedDRA_INV_System Organ Class Code
01-S001	1	Medial meniscus tear, current injury	2013-10-UK	Yes		Available	18.0	Meniscus tear	Meniscus injury	Bone and joint injuries NEC	Bone and joint injuries	Injury, poisoning and procedural complications	10072105	10072970	10074485	10005942	10022117	Y
01-S001	2	R/O Baker's cyst	2014-04-UK	Yes		Available	18.0	Baker's cyst	Synovial cyst	Synovial disorders	Synovial and bursal disorders	Musculoskeletal and connective tissue disorders	10004069	10042858	10013360	10013361	10028395	Y
01-S001	3	R/O chondromalacia, knee	2014-04-UK	Yes		Available	18.0	Chondromalacia of patella	Patellofemoral pain syndrome	Joint related disorders NEC	Joint disorders	Musculoskeletal and connective tissue disorders	10008731	10049143	10027685	10023213	10028395	Y
01-S002	1	Diabetes	1990-UK-UK	Yes		Available	18.0	Diabetes	Diabetes mellitus	Diabetes mellitus (incl subtypes)	Glucose metabolism disorders (incl diabetes mellitus)	Metabolism and nutrition disorders	10012594	10012601	10012602	10018424	10027433	Y	Diabetes	Diabetes mellitus	Diabetes mellitus (incl subtypes)	Glucose metabolism disorders (incl diabetes mellitus)	Metabolism and nutrition disorders	10012594	10012601	10012602	10018424	10027433
01-S002	2	Hypertension	1990-UK-UK	Yes		Available	18.0	Hypertension	Hypertension	Vascular hypertensive disorders NEC	Vascular hypertensive disorders	Vascular disorders	10020772	10020772	10020774	10057166	10047065	Y	Hypertension	Hypertension	Vascular hypertensive disorders NEC	Vascular hypertensive disorders	Vascular disorders	10020772	10020772	10020774	10057166	10047065
01-S002	3	contusion, back	2014-08-UK	Yes		Available	18.0	Contusion of back	Contusion	Skin injuries NEC	Injuries NEC	Injury, poisoning and procedural complications	10010841	10050584	10027699	10022114	10022117	Y
01-S002	4	cerebral concussion without loss of consciousness, without open intravranial wound	2015-01-UK	No	2015-01-UK		18.0	Concussion with no loss of consciousness	Concussion	Cerebral injuries NEC	Injuries NEC	Injury, poisoning and procedural complications	10010258	10010254	10052638	10022114	10022117	Y
01-S003	1	Hepatitis B surface antigen (HBsAg) carrier	2007-01-UK	Yes		Available	18.0	Hepatitis B surface antigen (HBsAg) carrier	Viral hepatitis carrier	Infectious disorders carrier	Ancillary infectious topics	Infections and infestations	10019741	10047458	10021910	10002252	10021881	Y	Hepatitis B surface antigen (HBsAg) carrier	Viral hepatitis carrier	Infectious disorders carrier	Ancillary infectious topics	Infections and infestations	10019741	10047458	10021910	10002252	10021881
01-S003	2	Hyperlipidemia	2015-05-UK	Yes		Available	18.0	Hyperlipidemia	Hyperlipidaemia	Hyperlipidaemias NEC	Lipid metabolism disorders	Metabolism and nutrition disorders	10020667	10062060	10020666	10013317	10027433	Y	Hyperlipidemia	Hyperlipidaemia	Hyperlipidaemias NEC	Lipid metabolism disorders	Metabolism and nutrition disorders	10020667	10062060	10020666	10013317	10027433
01-S006	1	Breast cyst	2004-05-UK	Yes		Available	18.0	Breast cyst	Breast cyst	Benign and malignant breast neoplasms	Breast disorders	Reproductive system and breast disorders	10006220	10006220	10006289	10006232	10038604	Y	Breast cyst	Breast cyst	Benign and malignant breast neoplasms	Breast disorders	Reproductive system and breast disorders	10006220	10006220	10006289	10006232	10038604
01-S006	2	Epidermal cyst	2015-09-UK	Yes		Available	18.0	Epidermal cyst	Dermal cyst	Skin cysts and polyps	Cutaneous neoplasms benign	Skin and subcutaneous tissue disorders	10014983	10012426	10068207	10040899	10040785	Y	Epidermal cyst	Dermal cyst	Skin cysts and polyps	Cutaneous neoplasms benign	Skin and subcutaneous tissue disorders	10014983	10012426	10068207	10040899	10040785
01-S006	3	Spinal stenosis lumbar	2010-08-UK	Yes		Available	18.0	Spinal stenosis lumbar	Lumbar spinal stenosis	Spine and neck deformities	Musculoskeletal and connective tissue deformities (incl intervertebral disc disorders)	Musculoskeletal and connective tissue disorders	10041595	10025005	10012140	10028377	10028395	Y	Spinal stenosis lumbar	Lumbar spinal stenosis	Spine and neck deformities	Musculoskeletal and connective tissue deformities (incl intervertebral disc disorders)	Musculoskeletal and connective tissue disorders	10041595	10025005	10012140	10028377	10028395
01-S006	4	Allergic contact dermatitis due to drugs in contact with skin	2014-12-UK	No	2014-12-UK		18.0	Allergic contact dermatitis	Dermatitis contact	Dermatitis and eczema	Epidermal and dermal conditions	Skin and subcutaneous tissue disorders	10056265	10012442	10012435	10014982	10040785	Y
01-S006	5	Headache	2015-02-UK	No	2015-03-UK		18.0	Headache	Headache	Headaches NEC	Headaches	Nervous system disorders	10019211	10019211	10019233	10019231	10029205	Y	Headache	Headache	Headaches NEC	Headaches	Nervous system disorders	10019211	10019211	10019233	10019231	10029205
01-S006	6	Hypertension	2011-UK-UK	Yes		Available	18.0	Hypertension	Hypertension	Vascular hypertensive disorders NEC	Vascular hypertensive disorders	Vascular disorders	10020772	10020772	10020774	10057166	10047065	Y	Hypertension	Hypertension	Vascular hypertensive disorders NEC	Vascular hypertensive disorders	Vascular disorders	10020772	10020772	10020774	10057166	10047065
01-S006	7	Hyperlipidemia	2011-UK-UK	Yes		Available	18.0	Hyperlipidemia	Hyperlipidaemia	Hyperlipidaemias NEC	Lipid metabolism disorders	Metabolism and nutrition disorders	10020667	10062060	10020666	10013317	10027433	Y	Hyperlipidemia	Hyperlipidaemia	Hyperlipidaemias NEC	Lipid metabolism disorders	Metabolism and nutrition disorders	10020667	10062060	10020666	10013317	10027433
01-S006	8	Diabetic	2011-UK-UK	Yes		Available	18.0	Diabetic	Diabetes mellitus	Diabetes mellitus (incl subtypes)	Glucose metabolism disorders (incl diabetes mellitus)	Metabolism and nutrition disorders	10012641	10012601	10012602	10018424	10027433	Y	Diabetic	Diabetes mellitus	Diabetes mellitus (incl subtypes)	Glucose metabolism disorders (incl diabetes mellitus)	Metabolism and nutrition disorders	10012641	10012601	10012602	10018424	10027433
01-S008	1	Herpes progenitalis	2014-05-UK	No	2015-07-UK		18.0	Genital herpes	Genital herpes	Herpes viral infections	Viral infectious disorders	Infections and infestations	10018150	10018150	10019972	10047438	10021881	Y
01-S008	2	Onychomycosis	2014-05-UK	No	2015-07-UK		18.0	Onychomycosis	Onychomycosis	Fungal infections NEC	Fungal infectious disorders	Infections and infestations	10030338	10030338	10017536	10017528	10021881	Y	Onychomycosis	Onychomycosis	Fungal infections NEC	Fungal infectious disorders	Infections and infestations	10030338	10030338	10017536	10017528	10021881
01-S011	1	Abnormal results of liver function studies	2015-09-UK	Yes		Available	18.0	Abnormal liver function tests	Liver function test abnormal	Liver function analyses	Hepatobiliary investigations	Investigations	10000158	10024690	10024689	10019809	10022891	Y
01-S011	2	Diabetes mellitus, unspecified	2007-UK-UK	Yes		Available	18.0	Diabetes mellitus	Diabetes mellitus	Diabetes mellitus (incl subtypes)	Glucose metabolism disorders (incl diabetes mellitus)	Metabolism and nutrition disorders	10012601	10012601	10012602	10018424	10027433	Y
01-S011	3	Hypertensive heart disease	2015-09-UK	Yes		Available	18.0	Hypertensive heart disease	Hypertensive heart disease	Cardiac hypertensive complications	Cardiac disorder signs and symptoms	Cardiac disorders	10020823	10020823	10007571	10007539	10007541	Y	Hypertensive heart disease	Hypertensive heart disease	Cardiac hypertensive complications	Cardiac disorder signs and symptoms	Cardiac disorders	10020823	10020823	10007571	10007539	10007541
01-S011	4	Anxiety	2015-09-UK	Yes		Available	18.0	Anxiety	Anxiety	Anxiety symptoms	Anxiety disorders and symptoms	Psychiatric disorders	10002855	10002855	10002869	10002861	10037175	Y	Anxiety	Anxiety	Anxiety symptoms	Anxiety disorders and symptoms	Psychiatric disorders	10002855	10002855	10002869	10002861	10037175
01-S011	5	Essential hypertension	1985-UK-UK	Yes		Available	18.0	Essential hypertension	Essential hypertension	Vascular hypertensive disorders NEC	Vascular hypertensive disorders	Vascular disorders	10015488	10015488	10020774	10057166	10047065	Y	Essential hypertension	Essential hypertension	Vascular hypertensive disorders NEC	Vascular hypertensive disorders	Vascular disorders	10015488	10015488	10020774	10057166	10047065
01-S011	6	Atrial premature contracture	2015-09-UK	Yes		Available	18.0	Premature atrial contraction	Supraventricular extrasystoles	Supraventricular arrhythmias	Cardiac arrhythmias	Cardiac disorders	10056964	10042602	10042600	10007521	10007541	Y
01-S011	7	Acquired stenosis of nasolacrimalduct	2015-09-UK	Yes		Available	18.0	Stenosis of nasolacrimal duct, acquired	Dacryostenosis acquired	Lid, lash and lacrimal structural disorders	Anterior eye structural change, deposit and degeneration	Eye disorders	10041990	10053990	10024446	10002693	10015919	Y
01-S011	8	R/O Chronic asthmatic bronchitis	2015-09-UK	Yes		Available	18.0	Bronchitis asthmatic	Asthma	Bronchospasm and obstruction	Bronchial disorders (excl neoplasms)	Respiratory, thoracic and mediastinal disorders	10006457	10003553	10006484	10006436	10038738	Y
01-S011	9	Eosinophilia	2015-09-UK	Yes		Available	18.0	Eosinophilia	Eosinophilia	Eosinophilic disorders	White blood cell disorders	Blood and lymphatic system disorders	10014950	10014950	10052828	10047954	10005329	Y	Eosinophilia	Eosinophilia	Eosinophilic disorders	White blood cell disorders	Blood and lymphatic system disorders	10014950	10014950	10052828	10047954	10005329
01-S011	10	Endonasal DCR c silicone tube intubation(both)	2015-09-UK	No	2015-09-UK		18.0	Dacryocystorhinostomy	Dacryocystorhinostomy	Lacrimal apparatus therapeutic procedures	Eye therapeutic procedures	Surgical and medical procedures	10011847	10011847	10023617	10015957	10042613	Y
01-S011	11	R/O chronic pansinusitis	2015-09-UK	Yes		Available	18.0	Pansinusitis	Sinusitis	Upper respiratory tract infections	Infections - pathogen unspecified	Infections and infestations	10049682	10040753	10046309	10021879	10021881	Y
01-S012	1	status asthmaticus with mixed asthma	2011-01-UK	Yes		Available	18.0	Status asthmaticus	Status asthmaticus	Bronchospasm and obstruction	Bronchial disorders (excl neoplasms)	Respiratory, thoracic and mediastinal disorders	10041961	10041961	10006484	10006436	10038738	Y
01-S012	2	Angioedema	2013-01-UK	Yes		Available	18.0	Angioedema	Angioedema	Angioedemas	Angioedema and urticaria	Skin and subcutaneous tissue disorders	10002424	10002424	10002425	10002426	10040785	Y	Angioedema	Angioedema	Angioedemas	Angioedema and urticaria	Skin and subcutaneous tissue disorders	10002424	10002424	10002425	10002426	10040785
01-S012	3	Chronic maxillary sinusitis	2014-11-UK	Yes		Available	18.0	Chronic maxillary sinusitis	Chronic sinusitis	Upper respiratory tract infections	Infections - pathogen unspecified	Infections and infestations	10008998	10009137	10046309	10021879	10021881	Y	Chronic maxillary sinusitis	Chronic sinusitis	Upper respiratory tract infections	Infections - pathogen unspecified	Infections and infestations	10008998	10009137	10046309	10021879	10021881
01-S012	4	Traumatic cataract, Right	2013-06-UK	Yes		Available	18.0	Traumatic cataract	Cataract traumatic	Eye injuries NEC	Injuries NEC	Injury, poisoning and procedural complications	10044515	10007766	10027674	10022114	10022117	Y
01-S012	5	Posterior synechiae of iris	2013-06-UK	Yes		Available	18.0	Posterior synechiae of iris	Iris adhesions	Iris and ciliary body structural change, deposit and degeneration	Anterior eye structural change, deposit and degeneration	Eye disorders	10036367	10022945	10022952	10002693	10015919	Y	Posterior synechiae of iris	Iris adhesions	Iris and ciliary body structural change, deposit and degeneration	Anterior eye structural change, deposit and degeneration	Eye disorders	10036367	10022945	10022952	10002693	10015919
01-S012	6	Low back pain, lumbar region	2015-01-UK	Yes		Available	18.0	Low back pain	Back pain	Musculoskeletal and connective tissue pain and discomfort	Musculoskeletal and connective tissue disorders NEC	Musculoskeletal and connective tissue disorders	10024891	10003988	10068757	10028393	10028395	Y
01-S012	7	Compression fracture(cause unknown), site unspecified	2015-01-UK	Yes		Available	18.0	Compression fracture	Compression fracture	Fractures and dislocations NEC	Bone and joint injuries	Injury, poisoning and procedural complications	10010214	10010214	10027677	10005942	10022117	Y
01-S013	1	Angina pectoris	2005-UK-UK	Yes		Available	18.0	Angina pectoris	Angina pectoris	Ischaemic coronary artery disorders	Coronary artery disorders	Cardiac disorders	10002383	10002383	10011085	10011082	10007541	Y	Angina pectoris	Angina pectoris	Ischaemic coronary artery disorders	Coronary artery disorders	Cardiac disorders	10002383	10002383	10011085	10011082	10007541
01-S013	2	Diabetes mellitus	2013-UK-UK	Yes		Available	18.0	Diabetes mellitus	Diabetes mellitus	Diabetes mellitus (incl subtypes)	Glucose metabolism disorders (incl diabetes mellitus)	Metabolism and nutrition disorders	10012601	10012601	10012602	10018424	10027433	Y	Diabetes mellitus	Diabetes mellitus	Diabetes mellitus (incl subtypes)	Glucose metabolism disorders (incl diabetes mellitus)	Metabolism and nutrition disorders	10012601	10012601	10012602	10018424	10027433
01-S014	1	Hypertension	2009-UK-UK	Yes		Available	18.0	Hypertension	Hypertension	Vascular hypertensive disorders NEC	Vascular hypertensive disorders	Vascular disorders	10020772	10020772	10020774	10057166	10047065	Y	Hypertension	Hypertension	Vascular hypertensive disorders NEC	Vascular hypertensive disorders	Vascular disorders	10020772	10020772	10020774	10057166	10047065
01-S014	2	Diabetes mellitus	2009-UK-UK	Yes		Available	18.0	Diabetes mellitus	Diabetes mellitus	Diabetes mellitus (incl subtypes)	Glucose metabolism disorders (incl diabetes mellitus)	Metabolism and nutrition disorders	10012601	10012601	10012602	10018424	10027433	Y	Diabetes mellitus	Diabetes mellitus	Diabetes mellitus (incl subtypes)	Glucose metabolism disorders (incl diabetes mellitus)	Metabolism and nutrition disorders	10012601	10012601	10012602	10018424	10027433
01-S014	3	Hyperlipidemia	2009-UK-UK	Yes		Available	18.0	Hyperlipidemia	Hyperlipidaemia	Hyperlipidaemias NEC	Lipid metabolism disorders	Metabolism and nutrition disorders	10020667	10062060	10020666	10013317	10027433	Y	Hyperlipidemia	Hyperlipidaemia	Hyperlipidaemias NEC	Lipid metabolism disorders	Metabolism and nutrition disorders	10020667	10062060	10020666	10013317	10027433
01-S015	1	Hypertension	2004-UK-UK	Yes		Available	18.0	Hypertension	Hypertension	Vascular hypertensive disorders NEC	Vascular hypertensive disorders	Vascular disorders	10020772	10020772	10020774	10057166	10047065	Y	Hypertension	Hypertension	Vascular hypertensive disorders NEC	Vascular hypertensive disorders	Vascular disorders	10020772	10020772	10020774	10057166	10047065
01-S015	2	Diabetes mellitus	2009-UK-UK	Yes		Available	18.0	Diabetes mellitus	Diabetes mellitus	Diabetes mellitus (incl subtypes)	Glucose metabolism disorders (incl diabetes mellitus)	Metabolism and nutrition disorders	10012601	10012601	10012602	10018424	10027433	Y	Diabetes mellitus	Diabetes mellitus	Diabetes mellitus (incl subtypes)	Glucose metabolism disorders (incl diabetes mellitus)	Metabolism and nutrition disorders	10012601	10012601	10012602	10018424	10027433
01-S015	3	Benign prostatic hyperplasia	2010-UK-UK	Yes		Available	18.0	Benign prostatic hyperplasia	Benign prostatic hyperplasia	Prostatic neoplasms and hypertrophy	Prostatic disorders (excl infections and inflammations)	Reproductive system and breast disorders	10004446	10004446	10036966	10036958	10038604	Y	Benign prostatic hyperplasia	Benign prostatic hyperplasia	Prostatic neoplasms and hypertrophy	Prostatic disorders (excl infections and inflammations)	Reproductive system and breast disorders	10004446	10004446	10036966	10036958	10038604
01-S016	1	Spinal stenosis lumbar	2015-08-UK	Yes		Available	18.0	Spinal stenosis lumbar	Lumbar spinal stenosis	Spine and neck deformities	Musculoskeletal and connective tissue deformities (incl intervertebral disc disorders)	Musculoskeletal and connective tissue disorders	10041595	10025005	10012140	10028377	10028395	Y	Spinal stenosis lumbar	Lumbar spinal stenosis	Spine and neck deformities	Musculoskeletal and connective tissue deformities (incl intervertebral disc disorders)	Musculoskeletal and connective tissue disorders	10041595	10025005	10012140	10028377	10028395
01-S017	1	Hypertension	2005-UK-UK	Yes		Available	18.0	Hypertension	Hypertension	Vascular hypertensive disorders NEC	Vascular hypertensive disorders	Vascular disorders	10020772	10020772	10020774	10057166	10047065	Y	Hypertension	Hypertension	Vascular hypertensive disorders NEC	Vascular hypertensive disorders	Vascular disorders	10020772	10020772	10020774	10057166	10047065
01-S017	2	Hypothyroidism	2008-UK-UK	Yes		Available	18.0	Hypothyroidism	Hypothyroidism	Thyroid hypofunction disorders	Thyroid gland disorders	Endocrine disorders	10021114	10021114	10043741	10043739	10014698	Y	Hypothyroidism	Hypothyroidism	Thyroid hypofunction disorders	Thyroid gland disorders	Endocrine disorders	10021114	10021114	10043741	10043739	10014698
01-S018	1	Hypertension	2005-UK-UK	Yes		Available	18.0	Hypertension	Hypertension	Vascular hypertensive disorders NEC	Vascular hypertensive disorders	Vascular disorders	10020772	10020772	10020774	10057166	10047065	Y	Hypertension	Hypertension	Vascular hypertensive disorders NEC	Vascular hypertensive disorders	Vascular disorders	10020772	10020772	10020774	10057166	10047065
01-S018	2	Hyperlipidemia	2010-UK-UK	Yes		Available	18.0	Hyperlipidemia	Hyperlipidaemia	Hyperlipidaemias NEC	Lipid metabolism disorders	Metabolism and nutrition disorders	10020667	10062060	10020666	10013317	10027433	Y	Hyperlipidemia	Hyperlipidaemia	Hyperlipidaemias NEC	Lipid metabolism disorders	Metabolism and nutrition disorders	10020667	10062060	10020666	10013317	10027433
01-S019	1	Hypertension	1992-UK-UK	Yes		Available	18.0	Hypertension	Hypertension	Vascular hypertensive disorders NEC	Vascular hypertensive disorders	Vascular disorders	10020772	10020772	10020774	10057166	10047065	Y	Hypertension	Hypertension	Vascular hypertensive disorders NEC	Vascular hypertensive disorders	Vascular disorders	10020772	10020772	10020774	10057166	10047065
01-S020	1	Hypertension	2010-UK-UK	Yes		Available	18.0	Hypertension	Hypertension	Vascular hypertensive disorders NEC	Vascular hypertensive disorders	Vascular disorders	10020772	10020772	10020774	10057166	10047065	Y	Hypertension	Hypertension	Vascular hypertensive disorders NEC	Vascular hypertensive disorders	Vascular disorders	10020772	10020772	10020774	10057166	10047065
01-S020	2	BPH	2008-UK-UK	Yes		Available	18.0	BPH	Benign prostatic hyperplasia	Prostatic neoplasms and hypertrophy	Prostatic disorders (excl infections and inflammations)	Reproductive system and breast disorders	10065030	10004446	10036966	10036958	10038604	Y	BPH	Benign prostatic hyperplasia	Prostatic neoplasms and hypertrophy	Prostatic disorders (excl infections and inflammations)	Reproductive system and breast disorders	10065030	10004446	10036966	10036958	10038604
01-S021	1	Essential hypertension	2003-04-UK	Yes		Available	18.0	Essential hypertension	Essential hypertension	Vascular hypertensive disorders NEC	Vascular hypertensive disorders	Vascular disorders	10015488	10015488	10020774	10057166	10047065	Y	Essential hypertension	Essential hypertension	Vascular hypertensive disorders NEC	Vascular hypertensive disorders	Vascular disorders	10015488	10015488	10020774	10057166	10047065
01-S021	2	Hypercholesterolemia	2007-02-UK	Yes		Available	18.0	Hypercholesterolemia	Hypercholesterolaemia	Elevated cholesterol	Lipid metabolism disorders	Metabolism and nutrition disorders	10020604	10020603	10014476	10013317	10027433	Y	Hypercholesterolemia	Hypercholesterolaemia	Elevated cholesterol	Lipid metabolism disorders	Metabolism and nutrition disorders	10020604	10020603	10014476	10013317	10027433
01-S022	1	Lipoma of intra-abdominal organs	2013-08-UK	Yes		Available	18.0	Lipoma of intra-abdominal organs	Lipoma	Soft tissue neoplasms benign NEC	Soft tissue neoplasms benign	Neoplasms benign, malignant and unspecified (incl cysts and polyps)	10024617	10024612	10041295	10041294	10029104	Y	Lipoma of intra-abdominal organs	Lipoma	Soft tissue neoplasms benign NEC	Soft tissue neoplasms benign	Neoplasms benign, malignant and unspecified (incl cysts and polyps)	10024617	10024612	10041295	10041294	10029104
01-S022	2	Thyroid cyst	2005-03-UK	Yes		Available	18.0	Thyroid cyst	Thyroid cyst	Thyroid neoplasms	Thyroid gland disorders	Endocrine disorders	10043706	10043706	10043747	10043739	10014698	Y	Thyroid cyst	Thyroid cyst	Thyroid neoplasms	Thyroid gland disorders	Endocrine disorders	10043706	10043706	10043747	10043739	10014698
01-S022	3	Tear, rotator cuff, shoulder(current injury)	2011-12-UK	Yes		Available	18.0	Rotator cuff tear	Rotator cuff syndrome	Joint related disorders NEC	Joint disorders	Musculoskeletal and connective tissue disorders	10039229	10039227	10027685	10023213	10028395	Y
01-S022	4	Cervical disc disease	2012-06-UK	Yes		Available	18.0	Cervical disc disease	Intervertebral disc disorder	Intervertebral disc disorders NEC	Musculoskeletal and connective tissue deformities (incl intervertebral disc disorders)	Musculoskeletal and connective tissue disorders	10076363	10061521	10022635	10028377	10028395	Y	Cervical disc disease	Intervertebral disc disorder	Intervertebral disc disorders NEC	Musculoskeletal and connective tissue deformities (incl intervertebral disc disorders)	Musculoskeletal and connective tissue disorders	10076363	10061521	10022635	10028377	10028395
01-S024	1	Hypertension	2000-UK-UK	Yes		Available	18.0	Hypertension	Hypertension	Vascular hypertensive disorders NEC	Vascular hypertensive disorders	Vascular disorders	10020772	10020772	10020774	10057166	10047065	Y	Hypertension	Hypertension	Vascular hypertensive disorders NEC	Vascular hypertensive disorders	Vascular disorders	10020772	10020772	10020774	10057166	10047065
01-S024	2	Diabetes mellitus	2004-UK-UK	Yes		Available	18.0	Diabetes mellitus	Diabetes mellitus	Diabetes mellitus (incl subtypes)	Glucose metabolism disorders (incl diabetes mellitus)	Metabolism and nutrition disorders	10012601	10012601	10012602	10018424	10027433	Y	Diabetes mellitus	Diabetes mellitus	Diabetes mellitus (incl subtypes)	Glucose metabolism disorders (incl diabetes mellitus)	Metabolism and nutrition disorders	10012601	10012601	10012602	10018424	10027433
01-S026	1	Hypertension	2005-UK-UK	Yes		Available	18.0	Hypertension	Hypertension	Vascular hypertensive disorders NEC	Vascular hypertensive disorders	Vascular disorders	10020772	10020772	10020774	10057166	10047065	Y	Hypertension	Hypertension	Vascular hypertensive disorders NEC	Vascular hypertensive disorders	Vascular disorders	10020772	10020772	10020774	10057166	10047065
01-S027	1	Hypertension	2014-04-UK	Yes		Available	18.0	Hypertension	Hypertension	Vascular hypertensive disorders NEC	Vascular hypertensive disorders	Vascular disorders	10020772	10020772	10020774	10057166	10047065	Y	Hypertension	Hypertension	Vascular hypertensive disorders NEC	Vascular hypertensive disorders	Vascular disorders	10020772	10020772	10020774	10057166	10047065
01-S027	2	Hyperlipidemia	2014-10-UK	Yes		Available	18.0	Hyperlipidemia	Hyperlipidaemia	Hyperlipidaemias NEC	Lipid metabolism disorders	Metabolism and nutrition disorders	10020667	10062060	10020666	10013317	10027433	Y	Hyperlipidemia	Hyperlipidaemia	Hyperlipidaemias NEC	Lipid metabolism disorders	Metabolism and nutrition disorders	10020667	10062060	10020666	10013317	10027433
01-S028	1	Hypertension	2012-UK-UK	Yes		Available	18.0	Hypertension	Hypertension	Vascular hypertensive disorders NEC	Vascular hypertensive disorders	Vascular disorders	10020772	10020772	10020774	10057166	10047065	Y	Hypertension	Hypertension	Vascular hypertensive disorders NEC	Vascular hypertensive disorders	Vascular disorders	10020772	10020772	10020774	10057166	10047065
02-S003	1	Hypertension	1995-UK-UK	Yes		Good blood pressure control status was available for this task.	18.0	Hypertension	Hypertension	Vascular hypertensive disorders NEC	Vascular hypertensive disorders	Vascular disorders	10020772	10020772	10020774	10057166	10047065	Y	Hypertension	Hypertension	Vascular hypertensive disorders NEC	Vascular hypertensive disorders	Vascular disorders	10020772	10020772	10020774	10057166	10047065
02-S005	1	Hypertension	2013-UK-UK	Yes		Good blood pressure control status was available for this task.	18.0	Hypertension	Hypertension	Vascular hypertensive disorders NEC	Vascular hypertensive disorders	Vascular disorders	10020772	10020772	10020774	10057166	10047065	Y	Hypertension	Hypertension	Vascular hypertensive disorders NEC	Vascular hypertensive disorders	Vascular disorders	10020772	10020772	10020774	10057166	10047065
02-S006	1	Hyperlipidemia	2007-UK-UK	Yes			18.0	Hyperlipidemia	Hyperlipidaemia	Hyperlipidaemias NEC	Lipid metabolism disorders	Metabolism and nutrition disorders	10020667	10062060	10020666	10013317	10027433	Y	Hyperlipidemia	Hyperlipidaemia	Hyperlipidaemias NEC	Lipid metabolism disorders	Metabolism and nutrition disorders	10020667	10062060	10020666	10013317	10027433
02-S007	1	Lt Knee Meniscus tear	2013-05-UK	No	2014-10-UK	Menisectomy was performed under the above diagnosis name on 2014.10.uk.	18.0	Meniscus tear	Meniscus injury	Bone and joint injuries NEC	Bone and joint injuries	Injury, poisoning and procedural complications	10072105	10072970	10074485	10005942	10022117	Y
02-S008	1	hypertension	2014-UK-UK	Yes		Good blood pressure control status was available for this task.	18.0	Hypertension	Hypertension	Vascular hypertensive disorders NEC	Vascular hypertensive disorders	Vascular disorders	10020772	10020772	10020774	10057166	10047065	Y
02-S008	2	hyperlipidemia	2014-UK-UK	Yes			18.0	Hyperlipidemia	Hyperlipidaemia	Hyperlipidaemias NEC	Lipid metabolism disorders	Metabolism and nutrition disorders	10020667	10062060	10020666	10013317	10027433	Y
02-S009	1	Chronic cough	2014-01-UK	Yes			18.0	Chronic cough	Cough	Coughing and associated symptoms	Respiratory disorders NEC	Respiratory, thoracic and mediastinal disorders	10066656	10011224	10011233	10038716	10038738	Y	Chronic cough	Cough	Coughing and associated symptoms	Respiratory disorders NEC	Respiratory, thoracic and mediastinal disorders	10066656	10011224	10011233	10038716	10038738
02-S009	2	GERD	2014-02-UK	Yes		There was intermittent symptoms.	18.0	GERD	Gastrooesophageal reflux disease	Gastrointestinal atonic and hypomotility disorders NEC	Gastrointestinal motility and defaecation conditions	Gastrointestinal disorders	10018203	10017885	10017933	10017977	10017947	Y	GERD	Gastrooesophageal reflux disease	Gastrointestinal atonic and hypomotility disorders NEC	Gastrointestinal motility and defaecation conditions	Gastrointestinal disorders	10018203	10017885	10017933	10017977	10017947
02-S009	3	Hypertension	2009-UK-UK	Yes		Good blood pressure control status was available for this task.	18.0	Hypertension	Hypertension	Vascular hypertensive disorders NEC	Vascular hypertensive disorders	Vascular disorders	10020772	10020772	10020774	10057166	10047065	Y	Hypertension	Hypertension	Vascular hypertensive disorders NEC	Vascular hypertensive disorders	Vascular disorders	10020772	10020772	10020774	10057166	10047065
02-S009	4	Erosive gastritis	2015-09-UK	Yes		There was no symptom.	18.0	Gastritis erosive	Gastritis erosive	Gastric ulcers and perforation	Gastrointestinal ulceration and perforation	Gastrointestinal disorders	10017865	10017865	10017847	10018027	10017947	Y
02-S009	5	Colorectal hyperplastic polyp	2015-09-UK	Yes			18.0	Colorectal hyperplastic polyp	Large intestine polyp	Benign neoplasms gastrointestinal (excl oral cavity)	Benign neoplasms gastrointestinal	Gastrointestinal disorders	10056592	10051589	10017988	10017934	10017947	Y
02-S009	6	Internal hemorrhoids	2015-09-UK	Yes			18.0	Internal hemorrhoids	Haemorrhoids	Haemorrhoids and gastrointestinal varices (excl oesophageal)	Gastrointestinal vascular conditions	Gastrointestinal disorders	10022580	10019022	10018029	10018031	10017947	Y	Internal hemorrhoids	Haemorrhoids	Haemorrhoids and gastrointestinal varices (excl oesophageal)	Gastrointestinal vascular conditions	Gastrointestinal disorders	10022580	10019022	10018029	10018031	10017947
02-S010	1	Diabetes mellitus	1992-04-UK	Yes			18.0	Diabetes mellitus	Diabetes mellitus	Diabetes mellitus (incl subtypes)	Glucose metabolism disorders (incl diabetes mellitus)	Metabolism and nutrition disorders	10012601	10012601	10012602	10018424	10027433	Y	Diabetes mellitus	Diabetes mellitus	Diabetes mellitus (incl subtypes)	Glucose metabolism disorders (incl diabetes mellitus)	Metabolism and nutrition disorders	10012601	10012601	10012602	10018424	10027433
02-S010	2	Diabetic retinopathy	2002-UK-UK	Yes			18.0	Diabetic retinopathy	Diabetic retinopathy	Retinopathies NEC	Retina, choroid and vitreous haemorrhages and vascular disorders	Eye disorders	10012689	10012689	10038932	10047060	10015919	Y	Diabetic retinopathy	Diabetic retinopathy	Retinopathies NEC	Retina, choroid and vitreous haemorrhages and vascular disorders	Eye disorders	10012689	10012689	10038932	10047060	10015919
02-S010	3	Laceration of face	2015-02-UK	No	2015-03-UK		18.0	Laceration of face	Laceration	Skin injuries NEC	Injuries NEC	Injury, poisoning and procedural complications	10023584	10023572	10027699	10022114	10022117	Y	Laceration of face	Laceration	Skin injuries NEC	Injuries NEC	Injury, poisoning and procedural complications	10023584	10023572	10027699	10022114	10022117
02-S010	4	osteoporosis	2013-UK-UK	Yes		The medicine is not taken until June this year.	18.0	Osteoporosis	Osteoporosis	Metabolic bone disorders	Bone disorders (excl congenital and fractures)	Musculoskeletal and connective tissue disorders	10031282	10031282	10027425	10005959	10028395	Y
02-S010	5	fracture, tibial tuberosity knee, Rt.	2015-02-UK	No	2015-03-UK		18.0	Knee fracture	Lower limb fracture	Limb fractures and dislocations	Bone and joint injuries	Injury, poisoning and procedural complications	10053651	10061599	10075886	10005942	10022117	Y
02-S011	1	Chronic sinusitis	2011-03-UK	Yes			18.0	Chronic sinusitis	Chronic sinusitis	Upper respiratory tract infections	Infections - pathogen unspecified	Infections and infestations	10009137	10009137	10046309	10021879	10021881	Y	Chronic sinusitis	Chronic sinusitis	Upper respiratory tract infections	Infections - pathogen unspecified	Infections and infestations	10009137	10009137	10046309	10021879	10021881
02-S011	2	Chronic cough	2009-12-UK	Yes			18.0	Chronic cough	Cough	Coughing and associated symptoms	Respiratory disorders NEC	Respiratory, thoracic and mediastinal disorders	10066656	10011224	10011233	10038716	10038738	Y	Chronic cough	Cough	Coughing and associated symptoms	Respiratory disorders NEC	Respiratory, thoracic and mediastinal disorders	10066656	10011224	10011233	10038716	10038738
02-S011	3	Gastroesophageal reflux disease	2014-02-UK	Yes			18.0	Gastroesophageal reflux disease	Gastrooesophageal reflux disease	Gastrointestinal atonic and hypomotility disorders NEC	Gastrointestinal motility and defaecation conditions	Gastrointestinal disorders	10066874	10017885	10017933	10017977	10017947	Y	Gastroesophageal reflux disease	Gastrooesophageal reflux disease	Gastrointestinal atonic and hypomotility disorders NEC	Gastrointestinal motility and defaecation conditions	Gastrointestinal disorders	10066874	10017885	10017933	10017977	10017947
02-S011	4	Sputum	2011-02-UK	Yes			18.0	Sputum	Productive cough	Coughing and associated symptoms	Respiratory disorders NEC	Respiratory, thoracic and mediastinal disorders	10041802	10036790	10011233	10038716	10038738	Y	Sputum	Productive cough	Coughing and associated symptoms	Respiratory disorders NEC	Respiratory, thoracic and mediastinal disorders	10041802	10036790	10011233	10038716	10038738
02-S011	5	Bronchitis	2015-10-UK	Yes			18.0	Bronchitis	Bronchitis	Lower respiratory tract and lung infections	Infections - pathogen unspecified	Infections and infestations	10006451	10006451	10025101	10021879	10021881	Y	Bronchitis	Bronchitis	Lower respiratory tract and lung infections	Infections - pathogen unspecified	Infections and infestations	10006451	10006451	10025101	10021879	10021881
02-S011	6	old TB	2006-UK-UK	Yes			18.0	Old tuberculosis	Tuberculosis	Tuberculous infections	Mycobacterial infectious disorders	Infections and infestations	10030276	10044755	10044756	10028440	10021881	Y
02-S011	7	post nasal drip syndrome	2012-11-UK	Yes			18.0	Postnasal drip	Upper-airway cough syndrome	Upper respiratory tract signs and symptoms	Respiratory disorders NEC	Respiratory, thoracic and mediastinal disorders	10036402	10070488	10046313	10038716	10038738	Y
02-S011	8	Osteoporosis	2013-06-UK	Yes			18.0	Osteoporosis	Osteoporosis	Metabolic bone disorders	Bone disorders (excl congenital and fractures)	Musculoskeletal and connective tissue disorders	10031282	10031282	10027425	10005959	10028395	Y	Osteoporosis	Osteoporosis	Metabolic bone disorders	Bone disorders (excl congenital and fractures)	Musculoskeletal and connective tissue disorders	10031282	10031282	10027425	10005959	10028395
02-S011	9	Esophagitis	2013-UK-UK	Yes			18.0	Esophagitis	Oesophagitis	Oesophagitis (excl infective)	Gastrointestinal inflammatory conditions	Gastrointestinal disorders	10015461	10030216	10053171	10017969	10017947	Y	Esophagitis	Oesophagitis	Oesophagitis (excl infective)	Gastrointestinal inflammatory conditions	Gastrointestinal disorders	10015461	10030216	10053171	10017969	10017947
02-S011	10	chronic superficial gastritis	2014-02-UK	Yes			18.0	Superficial gastritis	Chronic gastritis	Gastritis (excl infective)	Gastrointestinal inflammatory conditions	Gastrointestinal disorders	10068200	10008882	10017854	10017969	10017947	Y
02-S011	11	non-ulcerative dyspepsia	2014-01-UK	Yes			18.0	Non-ulcer dyspepsia	Dyspepsia	Dyspeptic signs and symptoms	Gastrointestinal signs and symptoms	Gastrointestinal disorders	10065005	10013946	10013949	10018012	10017947	Y
02-S013	1	Carpal tunnel syndrome	2014-11-UK	Yes			18.0	Carpal tunnel syndrome	Carpal tunnel syndrome	Mononeuropathies	Peripheral neuropathies	Nervous system disorders	10007697	10007697	10027917	10034606	10029205	Y	Carpal tunnel syndrome	Carpal tunnel syndrome	Mononeuropathies	Peripheral neuropathies	Nervous system disorders	10007697	10007697	10027917	10034606	10029205
02-S013	2	Hypertension	2013-UK-UK	No	2015-01-UK	Good blood pressure control status was available for this task.	18.0	Hypertension	Hypertension	Vascular hypertensive disorders NEC	Vascular hypertensive disorders	Vascular disorders	10020772	10020772	10020774	10057166	10047065	Y	Hypertension	Hypertension	Vascular hypertensive disorders NEC	Vascular hypertensive disorders	Vascular disorders	10020772	10020772	10020774	10057166	10047065
02-S013	3	L5 Sacralozation	2015-11-UK	Yes			18.0	Sacralization	Sacralisation	Musculoskeletal and connective tissue disorders of spine congenital	Musculoskeletal and connective tissue disorders congenital	Congenital, familial and genetic disorders	10064933	10064932	10028383	10028396	10010331	Y
02-S014	1	Liver hemangioma	2014-04-UK	Yes			18.0	Hemangioma of liver	Haemangioma of liver	Hepatobiliary neoplasms benign	Hepatic and biliary neoplasms benign	Neoplasms benign, malignant and unspecified (incl cysts and polyps)	10019396	10018821	10019812	10019813	10029104	Y
02-S015	1	Hypertension	2010-UK-UK	Yes		Good blood pressure control status was available for this task.	18.0	Hypertension	Hypertension	Vascular hypertensive disorders NEC	Vascular hypertensive disorders	Vascular disorders	10020772	10020772	10020774	10057166	10047065	Y	Hypertension	Hypertension	Vascular hypertensive disorders NEC	Vascular hypertensive disorders	Vascular disorders	10020772	10020772	10020774	10057166	10047065
02-S015	2	Hyperlipidemia	2010-UK-UK	Yes			18.0	Hyperlipidemia	Hyperlipidaemia	Hyperlipidaemias NEC	Lipid metabolism disorders	Metabolism and nutrition disorders	10020667	10062060	10020666	10013317	10027433	Y	Hyperlipidemia	Hyperlipidaemia	Hyperlipidaemias NEC	Lipid metabolism disorders	Metabolism and nutrition disorders	10020667	10062060	10020666	10013317	10027433
02-S015	3	Diabetes mellitus	2010-UK-UK	Yes			18.0	Diabetes mellitus	Diabetes mellitus	Diabetes mellitus (incl subtypes)	Glucose metabolism disorders (incl diabetes mellitus)	Metabolism and nutrition disorders	10012601	10012601	10012602	10018424	10027433	Y	Diabetes mellitus	Diabetes mellitus	Diabetes mellitus (incl subtypes)	Glucose metabolism disorders (incl diabetes mellitus)	Metabolism and nutrition disorders	10012601	10012601	10012602	10018424	10027433
02-S015	4	Carpal tunnel syndrome	2015-10-UK	Yes			18.0	Carpal tunnel syndrome	Carpal tunnel syndrome	Mononeuropathies	Peripheral neuropathies	Nervous system disorders	10007697	10007697	10027917	10034606	10029205	Y	Carpal tunnel syndrome	Carpal tunnel syndrome	Mononeuropathies	Peripheral neuropathies	Nervous system disorders	10007697	10007697	10027917	10034606	10029205
02-S016	1	Hypertension	2000-UK-UK	Yes		Good blood pressure control status was available for this task.	18.0	Hypertension	Hypertension	Vascular hypertensive disorders NEC	Vascular hypertensive disorders	Vascular disorders	10020772	10020772	10020774	10057166	10047065	Y	Hypertension	Hypertension	Vascular hypertensive disorders NEC	Vascular hypertensive disorders	Vascular disorders	10020772	10020772	10020774	10057166	10047065
02-S016	2	Hyperlipidemia	2014-UK-UK	Yes			18.0	Hyperlipidemia	Hyperlipidaemia	Hyperlipidaemias NEC	Lipid metabolism disorders	Metabolism and nutrition disorders	10020667	10062060	10020666	10013317	10027433	Y	Hyperlipidemia	Hyperlipidaemia	Hyperlipidaemias NEC	Lipid metabolism disorders	Metabolism and nutrition disorders	10020667	10062060	10020666	10013317	10027433
02-S016	3	Osteoporosis	2012-UK-UK	Yes			18.0	Osteoporosis	Osteoporosis	Metabolic bone disorders	Bone disorders (excl congenital and fractures)	Musculoskeletal and connective tissue disorders	10031282	10031282	10027425	10005959	10028395	Y	Osteoporosis	Osteoporosis	Metabolic bone disorders	Bone disorders (excl congenital and fractures)	Musculoskeletal and connective tissue disorders	10031282	10031282	10027425	10005959	10028395
02-S017	1	Hypertension	1995-UK-UK	Yes		Good blood pressure control status was available for this task.	18.0	Hypertension	Hypertension	Vascular hypertensive disorders NEC	Vascular hypertensive disorders	Vascular disorders	10020772	10020772	10020774	10057166	10047065	Y	Hypertension	Hypertension	Vascular hypertensive disorders NEC	Vascular hypertensive disorders	Vascular disorders	10020772	10020772	10020774	10057166	10047065
02-S018	1	Chondromalacia	2015-11-UK	Yes			18.0	Chondromalacia	Chondromalacia	Joint related disorders NEC	Joint disorders	Musculoskeletal and connective tissue disorders	10008729	10008729	10027685	10023213	10028395	Y	Chondromalacia	Chondromalacia	Joint related disorders NEC	Joint disorders	Musculoskeletal and connective tissue disorders	10008729	10008729	10027685	10023213	10028395
02-S018	2	Spondylosis	2003-UK-UK	Yes			18.0	Spondylosis	Spinal osteoarthritis	Osteoarthropathies	Joint disorders	Musculoskeletal and connective tissue disorders	10041678	10041591	10057178	10023213	10028395	Y	Spondylosis	Spinal osteoarthritis	Osteoarthropathies	Joint disorders	Musculoskeletal and connective tissue disorders	10041678	10041591	10057178	10023213	10028395
02-S019	1	Hypertension	2013-UK-UK	Yes		Good blood pressure control status was available for this task.	18.0	Hypertension	Hypertension	Vascular hypertensive disorders NEC	Vascular hypertensive disorders	Vascular disorders	10020772	10020772	10020774	10057166	10047065	Y	Hypertension	Hypertension	Vascular hypertensive disorders NEC	Vascular hypertensive disorders	Vascular disorders	10020772	10020772	10020774	10057166	10047065
02-S019	2	Hyperlipidemia	2014-UK-UK	Yes			18.0	Hyperlipidemia	Hyperlipidaemia	Hyperlipidaemias NEC	Lipid metabolism disorders	Metabolism and nutrition disorders	10020667	10062060	10020666	10013317	10027433	Y	Hyperlipidemia	Hyperlipidaemia	Hyperlipidaemias NEC	Lipid metabolism disorders	Metabolism and nutrition disorders	10020667	10062060	10020666	10013317	10027433
02-S020	1	Hypertension	2013-UK-UK	Yes		Good blood pressure control status was available for this task.	18.0	Hypertension	Hypertension	Vascular hypertensive disorders NEC	Vascular hypertensive disorders	Vascular disorders	10020772	10020772	10020774	10057166	10047065	Y	Hypertension	Hypertension	Vascular hypertensive disorders NEC	Vascular hypertensive disorders	Vascular disorders	10020772	10020772	10020774	10057166	10047065
02-S021	1	vestibular disease	2014-11-UK	Yes			18.0	Vestibular disorder	Vestibular disorder	Inner ear disorders NEC	Inner ear and VIIIth cranial nerve disorders	Ear and labyrinth disorders	10047386	10047386	10023566	10022396	10013993	Y
02-S021	2	R/O pulmonary tuberculosis	2015-07-UK	Yes			18.0	Pulmonary tuberculosis	Pulmonary tuberculosis	Tuberculous infections	Mycobacterial infectious disorders	Infections and infestations	10037440	10037440	10044756	10028440	10021881	Y
02-S021	3	bronchiectasis	2015-10-UK	Yes			18.0	Bronchiectasis	Bronchiectasis	Bronchial conditions NEC	Bronchial disorders (excl neoplasms)	Respiratory, thoracic and mediastinal disorders	10006445	10006445	10006429	10006436	10038738	Y
02-S021	4	Hypertension	2014-12-UK	Yes		Good blood pressure control status was available for this task.	18.0	Hypertension	Hypertension	Vascular hypertensive disorders NEC	Vascular hypertensive disorders	Vascular disorders	10020772	10020772	10020774	10057166	10047065	Y	Hypertension	Hypertension	Vascular hypertensive disorders NEC	Vascular hypertensive disorders	Vascular disorders	10020772	10020772	10020774	10057166	10047065
02-S021	5	insomnia	2015-07-UK	Yes			18.0	Insomnia	Insomnia	Disturbances in initiating and maintaining sleep	Sleep disorders and disturbances	Psychiatric disorders	10022437	10022437	10013510	10040991	10037175	Y
02-S021	6	nasolacrimal duct obstruction	2013-UK-UK	Yes		This patient had surgery on 2 October 2014, but he keeps eye drops prescription and keeps watch.	18.0	Lacrimal duct obstruction	Dacryostenosis acquired	Lid, lash and lacrimal structural disorders	Anterior eye structural change, deposit and degeneration	Eye disorders	10023622	10053990	10024446	10002693	10015919	Y
02-S021	7	Lt. tiny renal stone	2015-07-UK	Yes			18.0	Renal stone	Nephrolithiasis	Renal lithiasis	Urolithiases	Renal and urinary disorders	10038527	10029148	10038478	10046708	10038359	Y
02-S022	1	baker cyst	2015-11-UK	Yes			18.0	Baker's cyst	Synovial cyst	Synovial disorders	Synovial and bursal disorders	Musculoskeletal and connective tissue disorders	10004069	10042858	10013360	10013361	10028395	Y
02-S023	1	Herpes zoster	2015-05-UK	Yes			18.0	Herpes zoster	Herpes zoster	Herpes viral infections	Viral infectious disorders	Infections and infestations	10019974	10019974	10019972	10047438	10021881	Y	Herpes zoster	Herpes zoster	Herpes viral infections	Viral infectious disorders	Infections and infestations	10019974	10019974	10019972	10047438	10021881
02-S023	2	Trigeminal neuralgia	2014-05-UK	Yes		There was intermittent symptoms.	18.0	Trigeminal neuralgia	Trigeminal neuralgia	Trigeminal disorders	Cranial nerve disorders (excl neoplasms)	Nervous system disorders	10044652	10044652	10044645	10011305	10029205	Y	Trigeminal neuralgia	Trigeminal neuralgia	Trigeminal disorders	Cranial nerve disorders (excl neoplasms)	Nervous system disorders	10044652	10044652	10044645	10011305	10029205
02-S023	3	occipital neuralgia	2014-05-UK	Yes		There was intermittent symptoms.	18.0	Occipital neuralgia	Occipital neuralgia	Headaches NEC	Headaches	Nervous system disorders	10068106	10068106	10019233	10019231	10029205	Y
02-S023	4	post herpetic neuralgia	2015-05-UK	Yes			18.0	Post herpetic neuralgia	Post herpetic neuralgia	Sensory abnormalities NEC	Neurological disorders NEC	Nervous system disorders	10036376	10036376	10040021	10029305	10029205	Y
02-S023	5	rash	2015-09-UK	No	2015-09-UK		18.0	Rash	Rash	Rashes, eruptions and exanthems NEC	Epidermal and dermal conditions	Skin and subcutaneous tissue disorders	10037844	10037844	10052566	10014982	10040785	Y
02-S023	6	Erythematous skin rash	2015-09-UK	No	2015-09-UK		18.0	Erythematous skin rash	Rash erythematous	Erythemas	Epidermal and dermal conditions	Skin and subcutaneous tissue disorders	10015244	10037855	10015151	10014982	10040785	Y	Erythematous skin rash	Rash erythematous	Erythemas	Epidermal and dermal conditions	Skin and subcutaneous tissue disorders	10015244	10037855	10015151	10014982	10040785
02-S023	7	blepharoptosis	2015-11-UK	Yes			18.0	Blepharoptosis	Eyelid ptosis	Eyelid movement disorders	Ocular neuromuscular disorders	Eye disorders	10005157	10015995	10015992	10030061	10015919	Y
02-S024	1	Behcet’s Disease	1986-UK-UK	Yes		There was intermittent symptoms.	18.0	Behcet's disease	Behcet's syndrome	Vasculitides NEC	Vascular inflammations	Vascular disorders	10004212	10004213	10047113	10047116	10047065	Y
02-S028	1	gastroesophageal reflux disease	2015-02-UK	No	2015-03-UK	This patient had a history of drug treatment for medical history but may participate in this clinical trial due to no symptoms at the time of screening — prescribed gastrointestinal medications by the PI for prevention	18.0	Gastroesophageal reflux disease	Gastrooesophageal reflux disease	Gastrointestinal atonic and hypomotility disorders NEC	Gastrointestinal motility and defaecation conditions	Gastrointestinal disorders	10066874	10017885	10017933	10017977	10017947	Y
02-S030	1	Hypertension	2001-UK-UK	Yes		Good blood pressure control status was available for this task.	18.0	Hypertension	Hypertension	Vascular hypertensive disorders NEC	Vascular hypertensive disorders	Vascular disorders	10020772	10020772	10020774	10057166	10047065	Y	Hypertension	Hypertension	Vascular hypertensive disorders NEC	Vascular hypertensive disorders	Vascular disorders	10020772	10020772	10020774	10057166	10047065
02-S031	1	Cataract	2013-UK-UK	Yes			18.0	Cataract	Cataract	Cataract conditions	Anterior eye structural change, deposit and degeneration	Eye disorders	10007739	10007739	10007772	10002693	10015919	Y	Cataract	Cataract	Cataract conditions	Anterior eye structural change, deposit and degeneration	Eye disorders	10007739	10007739	10007772	10002693	10015919
02-S031	2	Glaucoma	2013-UK-UK	Yes			18.0	Glaucoma	Glaucoma	Glaucomas (excl congenital)	Glaucoma and ocular hypertension	Eye disorders	10018304	10018304	10018305	10018307	10015919	Y	Glaucoma	Glaucoma	Glaucomas (excl congenital)	Glaucoma and ocular hypertension	Eye disorders	10018304	10018304	10018305	10018307	10015919
02-S031	3	Hypertension	2006-UK-UK	Yes		Good blood pressure control status was available for this task.	18.0	Hypertension	Hypertension	Vascular hypertensive disorders NEC	Vascular hypertensive disorders	Vascular disorders	10020772	10020772	10020774	10057166	10047065	Y	Hypertension	Hypertension	Vascular hypertensive disorders NEC	Vascular hypertensive disorders	Vascular disorders	10020772	10020772	10020774	10057166	10047065
02-S031	4	Diabetes mellitus	1991-UK-UK	Yes			18.0	Diabetes mellitus	Diabetes mellitus	Diabetes mellitus (incl subtypes)	Glucose metabolism disorders (incl diabetes mellitus)	Metabolism and nutrition disorders	10012601	10012601	10012602	10018424	10027433	Y	Diabetes mellitus	Diabetes mellitus	Diabetes mellitus (incl subtypes)	Glucose metabolism disorders (incl diabetes mellitus)	Metabolism and nutrition disorders	10012601	10012601	10012602	10018424	10027433
02-S031	5	Diabetic retinopathy	2012-UK-UK	Yes			18.0	Diabetic retinopathy	Diabetic retinopathy	Retinopathies NEC	Retina, choroid and vitreous haemorrhages and vascular disorders	Eye disorders	10012689	10012689	10038932	10047060	10015919	Y	Diabetic retinopathy	Diabetic retinopathy	Retinopathies NEC	Retina, choroid and vitreous haemorrhages and vascular disorders	Eye disorders	10012689	10012689	10038932	10047060	10015919
02-S032	1	Hypertension	2010-UK-UK	Yes		Good blood pressure control status was available for this task.	18.0	Hypertension	Hypertension	Vascular hypertensive disorders NEC	Vascular hypertensive disorders	Vascular disorders	10020772	10020772	10020774	10057166	10047065	Y	Hypertension	Hypertension	Vascular hypertensive disorders NEC	Vascular hypertensive disorders	Vascular disorders	10020772	10020772	10020774	10057166	10047065
03-S002	1	Hypertension	2005-UK-UK	Yes			18.0	Hypertension	Hypertension	Vascular hypertensive disorders NEC	Vascular hypertensive disorders	Vascular disorders	10020772	10020772	10020774	10057166	10047065	Y	Hypertension	Hypertension	Vascular hypertensive disorders NEC	Vascular hypertensive disorders	Vascular disorders	10020772	10020772	10020774	10057166	10047065
03-S003	1	Diabetes	2003-UK-UK	Yes			18.0	Diabetes	Diabetes mellitus	Diabetes mellitus (incl subtypes)	Glucose metabolism disorders (incl diabetes mellitus)	Metabolism and nutrition disorders	10012594	10012601	10012602	10018424	10027433	Y	Diabetes	Diabetes mellitus	Diabetes mellitus (incl subtypes)	Glucose metabolism disorders (incl diabetes mellitus)	Metabolism and nutrition disorders	10012594	10012601	10012602	10018424	10027433
03-S003	2	Cataract	UKUK-UK-UK	No	2015-07-UK		18.0	Cataract	Cataract	Cataract conditions	Anterior eye structural change, deposit and degeneration	Eye disorders	10007739	10007739	10007772	10002693	10015919	Y	Cataract	Cataract	Cataract conditions	Anterior eye structural change, deposit and degeneration	Eye disorders	10007739	10007739	10007772	10002693	10015919
03-S008	1	Hypertension	2000-UK-UK	Yes			18.0	Hypertension	Hypertension	Vascular hypertensive disorders NEC	Vascular hypertensive disorders	Vascular disorders	10020772	10020772	10020774	10057166	10047065	Y	Hypertension	Hypertension	Vascular hypertensive disorders NEC	Vascular hypertensive disorders	Vascular disorders	10020772	10020772	10020774	10057166	10047065
03-S008	2	Diabetes	2000-UK-UK	Yes			18.0	Diabetes	Diabetes mellitus	Diabetes mellitus (incl subtypes)	Glucose metabolism disorders (incl diabetes mellitus)	Metabolism and nutrition disorders	10012594	10012601	10012602	10018424	10027433	Y	Diabetes	Diabetes mellitus	Diabetes mellitus (incl subtypes)	Glucose metabolism disorders (incl diabetes mellitus)	Metabolism and nutrition disorders	10012594	10012601	10012602	10018424	10027433
03-S010	1	Hypertension	2005-UK-UK	Yes			18.0	Hypertension	Hypertension	Vascular hypertensive disorders NEC	Vascular hypertensive disorders	Vascular disorders	10020772	10020772	10020774	10057166	10047065	Y	Hypertension	Hypertension	Vascular hypertensive disorders NEC	Vascular hypertensive disorders	Vascular disorders	10020772	10020772	10020774	10057166	10047065
03-S010	2	Hyperlipidaemia	2005-UK-UK	Yes		Confirmed that pharmacotherapy is not used.	18.0	Hyperlipidaemia	Hyperlipidaemia	Hyperlipidaemias NEC	Lipid metabolism disorders	Metabolism and nutrition disorders	10062060	10062060	10020666	10013317	10027433	Y	Hyperlipidaemia	Hyperlipidaemia	Hyperlipidaemias NEC	Lipid metabolism disorders	Metabolism and nutrition disorders	10062060	10062060	10020666	10013317	10027433
03-S011	1	Hypertension	2005-UK-UK	Yes			18.0	Hypertension	Hypertension	Vascular hypertensive disorders NEC	Vascular hypertensive disorders	Vascular disorders	10020772	10020772	10020774	10057166	10047065	Y	Hypertension	Hypertension	Vascular hypertensive disorders NEC	Vascular hypertensive disorders	Vascular disorders	10020772	10020772	10020774	10057166	10047065
03-S011	2	Diabetes	2014-UK-UK	Yes			18.0	Diabetes	Diabetes mellitus	Diabetes mellitus (incl subtypes)	Glucose metabolism disorders (incl diabetes mellitus)	Metabolism and nutrition disorders	10012594	10012601	10012602	10018424	10027433	Y	Diabetes	Diabetes mellitus	Diabetes mellitus (incl subtypes)	Glucose metabolism disorders (incl diabetes mellitus)	Metabolism and nutrition disorders	10012594	10012601	10012602	10018424	10027433
03-S011	3	Hypothyroidism	2014-02-UK	Yes			18.0	Hypothyroidism	Hypothyroidism	Thyroid hypofunction disorders	Thyroid gland disorders	Endocrine disorders	10021114	10021114	10043741	10043739	10014698	Y	Hypothyroidism	Hypothyroidism	Thyroid hypofunction disorders	Thyroid gland disorders	Endocrine disorders	10021114	10021114	10043741	10043739	10014698
03-S012	1	Hypertension	2013-12-UK	Yes			18.0	Hypertension	Hypertension	Vascular hypertensive disorders NEC	Vascular hypertensive disorders	Vascular disorders	10020772	10020772	10020774	10057166	10047065	Y	Hypertension	Hypertension	Vascular hypertensive disorders NEC	Vascular hypertensive disorders	Vascular disorders	10020772	10020772	10020774	10057166	10047065
03-S012	2	Hyperlipidaemia	2013-12-UK	Yes			18.0	Hyperlipidaemia	Hyperlipidaemia	Hyperlipidaemias NEC	Lipid metabolism disorders	Metabolism and nutrition disorders	10062060	10062060	10020666	10013317	10027433	Y	Hyperlipidaemia	Hyperlipidaemia	Hyperlipidaemias NEC	Lipid metabolism disorders	Metabolism and nutrition disorders	10062060	10062060	10020666	10013317	10027433
03-S013	1	Hypertension	2010-UK-UK	Yes			18.0	Hypertension	Hypertension	Vascular hypertensive disorders NEC	Vascular hypertensive disorders	Vascular disorders	10020772	10020772	10020774	10057166	10047065	Y	Hypertension	Hypertension	Vascular hypertensive disorders NEC	Vascular hypertensive disorders	Vascular disorders	10020772	10020772	10020774	10057166	10047065
03-S014	1	Hypertension	1995-UK-UK	Yes			18.0	Hypertension	Hypertension	Vascular hypertensive disorders NEC	Vascular hypertensive disorders	Vascular disorders	10020772	10020772	10020774	10057166	10047065	Y	Hypertension	Hypertension	Vascular hypertensive disorders NEC	Vascular hypertensive disorders	Vascular disorders	10020772	10020772	10020774	10057166	10047065
03-S014	2	Diabetes	1996-UK-UK	Yes			18.0	Diabetes	Diabetes mellitus	Diabetes mellitus (incl subtypes)	Glucose metabolism disorders (incl diabetes mellitus)	Metabolism and nutrition disorders	10012594	10012601	10012602	10018424	10027433	Y	Diabetes	Diabetes mellitus	Diabetes mellitus (incl subtypes)	Glucose metabolism disorders (incl diabetes mellitus)	Metabolism and nutrition disorders	10012594	10012601	10012602	10018424	10027433
03-S014	3	Hyperlipidaemia	1995-UK-UK	Yes			18.0	Hyperlipidaemia	Hyperlipidaemia	Hyperlipidaemias NEC	Lipid metabolism disorders	Metabolism and nutrition disorders	10062060	10062060	10020666	10013317	10027433	Y	Hyperlipidaemia	Hyperlipidaemia	Hyperlipidaemias NEC	Lipid metabolism disorders	Metabolism and nutrition disorders	10062060	10062060	10020666	10013317	10027433
03-S014	4	Cerebral infarction fetal	2015-05-UK	No	2015-05-UK		18.0	Cerebral infarction fetal	Cerebral infarction foetal	Central nervous system haemorrhages and cerebrovascular accidents	Central nervous system vascular disorders	Nervous system disorders	10054741	10008119	10007948	10007963	10029205	Y	Cerebral infarction fetal	Cerebral infarction foetal	Central nervous system haemorrhages and cerebrovascular accidents	Central nervous system vascular disorders	Nervous system disorders	10054741	10008119	10007948	10007963	10029205
03-S015	1	Hypertension	2000-UK-UK	Yes			18.0	Hypertension	Hypertension	Vascular hypertensive disorders NEC	Vascular hypertensive disorders	Vascular disorders	10020772	10020772	10020774	10057166	10047065	Y	Hypertension	Hypertension	Vascular hypertensive disorders NEC	Vascular hypertensive disorders	Vascular disorders	10020772	10020772	10020774	10057166	10047065
03-S015	2	Diabetes	2000-UK-UK	Yes			18.0	Diabetes	Diabetes mellitus	Diabetes mellitus (incl subtypes)	Glucose metabolism disorders (incl diabetes mellitus)	Metabolism and nutrition disorders	10012594	10012601	10012602	10018424	10027433	Y	Diabetes	Diabetes mellitus	Diabetes mellitus (incl subtypes)	Glucose metabolism disorders (incl diabetes mellitus)	Metabolism and nutrition disorders	10012594	10012601	10012602	10018424	10027433
03-S015	3	Hyperlipidaemia	2000-UK-UK	Yes			18.0	Hyperlipidaemia	Hyperlipidaemia	Hyperlipidaemias NEC	Lipid metabolism disorders	Metabolism and nutrition disorders	10062060	10062060	10020666	10013317	10027433	Y	Hyperlipidaemia	Hyperlipidaemia	Hyperlipidaemias NEC	Lipid metabolism disorders	Metabolism and nutrition disorders	10062060	10062060	10020666	10013317	10027433
03-S017	1	Diabetes	2005-UK-UK	Yes			18.0	Diabetes	Diabetes mellitus	Diabetes mellitus (incl subtypes)	Glucose metabolism disorders (incl diabetes mellitus)	Metabolism and nutrition disorders	10012594	10012601	10012602	10018424	10027433	Y	Diabetes	Diabetes mellitus	Diabetes mellitus (incl subtypes)	Glucose metabolism disorders (incl diabetes mellitus)	Metabolism and nutrition disorders	10012594	10012601	10012602	10018424	10027433
04-S005	1	Diabetes	2012-UK-UK	Yes			18.0	Diabetes	Diabetes mellitus	Diabetes mellitus (incl subtypes)	Glucose metabolism disorders (incl diabetes mellitus)	Metabolism and nutrition disorders	10012594	10012601	10012602	10018424	10027433	Y	Diabetes	Diabetes mellitus	Diabetes mellitus (incl subtypes)	Glucose metabolism disorders (incl diabetes mellitus)	Metabolism and nutrition disorders	10012594	10012601	10012602	10018424	10027433
04-S011	2	Hypertension	2010-UK-UK	Yes			18.0	Hypertension	Hypertension	Vascular hypertensive disorders NEC	Vascular hypertensive disorders	Vascular disorders	10020772	10020772	10020774	10057166	10047065	Y	Hypertension	Hypertension	Vascular hypertensive disorders NEC	Vascular hypertensive disorders	Vascular disorders	10020772	10020772	10020774	10057166	10047065
04-S012	2	Hypertension	2003-UK-UK	Yes			18.0	Hypertension	Hypertension	Vascular hypertensive disorders NEC	Vascular hypertensive disorders	Vascular disorders	10020772	10020772	10020774	10057166	10047065	Y	Hypertension	Hypertension	Vascular hypertensive disorders NEC	Vascular hypertensive disorders	Vascular disorders	10020772	10020772	10020774	10057166	10047065
04-S012	3	Diabetes	2011-UK-UK	Yes			18.0	Diabetes	Diabetes mellitus	Diabetes mellitus (incl subtypes)	Glucose metabolism disorders (incl diabetes mellitus)	Metabolism and nutrition disorders	10012594	10012601	10012602	10018424	10027433	Y	Diabetes	Diabetes mellitus	Diabetes mellitus (incl subtypes)	Glucose metabolism disorders (incl diabetes mellitus)	Metabolism and nutrition disorders	10012594	10012601	10012602	10018424	10027433
04-S012	4	Myocardial infarct	2013-UK-UK	Yes			18.0	Myocardial infarct	Myocardial infarction	Ischaemic coronary artery disorders	Coronary artery disorders	Cardiac disorders	10028595	10028596	10011085	10011082	10007541	Y	Myocardial infarct	Myocardial infarction	Ischaemic coronary artery disorders	Coronary artery disorders	Cardiac disorders	10028595	10028596	10011085	10011082	10007541
04-S012	5	Common cold	2016-01-UK	No	2016-01-UK		18.0	Common cold	Nasopharyngitis	Upper respiratory tract infections	Infections - pathogen unspecified	Infections and infestations	10010106	10028810	10046309	10021879	10021881	Y	Common cold	Nasopharyngitis	Upper respiratory tract infections	Infections - pathogen unspecified	Infections and infestations	10010106	10028810	10046309	10021879	10021881
05-S001	1	Herniated nucleus pulposus	2015-02-UK	Yes			18.0	Herniated nucleus pulposus	Intervertebral disc protrusion	Intervertebral disc disorders NEC	Musculoskeletal and connective tissue deformities (incl intervertebral disc disorders)	Musculoskeletal and connective tissue disorders	10048854	10050296	10022635	10028377	10028395	Y	Herniated nucleus pulposus	Intervertebral disc protrusion	Intervertebral disc disorders NEC	Musculoskeletal and connective tissue deformities (incl intervertebral disc disorders)	Musculoskeletal and connective tissue disorders	10048854	10050296	10022635	10028377	10028395
05-S003	1	Hypertension	2011-02-UK	Yes			18.0	Hypertension	Hypertension	Vascular hypertensive disorders NEC	Vascular hypertensive disorders	Vascular disorders	10020772	10020772	10020774	10057166	10047065	Y	Hypertension	Hypertension	Vascular hypertensive disorders NEC	Vascular hypertensive disorders	Vascular disorders	10020772	10020772	10020774	10057166	10047065
05-S003	2	Lateral epicondylitis	2015-04-UK	Yes			18.0	Lateral epicondylitis	Epicondylitis	Muscle, tendon and ligament injuries	Injuries NEC	Injury, poisoning and procedural complications	10024032	10014971	10028288	10022114	10022117	Y	Lateral epicondylitis	Epicondylitis	Muscle, tendon and ligament injuries	Injuries NEC	Injury, poisoning and procedural complications	10024032	10014971	10028288	10022114	10022117
05-S003	3	Medial epicondylitis	2015-04-UK	Yes			18.0	Medial epicondylitis	Epicondylitis	Muscle, tendon and ligament injuries	Injuries NEC	Injury, poisoning and procedural complications	10027064	10014971	10028288	10022114	10022117	Y	Medial epicondylitis	Epicondylitis	Muscle, tendon and ligament injuries	Injuries NEC	Injury, poisoning and procedural complications	10027064	10014971	10028288	10022114	10022117
05-S003	4	Shoulder sprain	2015-04-UK	Yes			18.0	Shoulder sprain	Ligament sprain	Muscle, tendon and ligament injuries	Injuries NEC	Injury, poisoning and procedural complications	10040620	10024453	10028288	10022114	10022117	Y	Shoulder sprain	Ligament sprain	Muscle, tendon and ligament injuries	Injuries NEC	Injury, poisoning and procedural complications	10040620	10024453	10028288	10022114	10022117
05-S004	1	Hyperlipidaemia	2013-UK-UK	Yes			18.0	Hyperlipidaemia	Hyperlipidaemia	Hyperlipidaemias NEC	Lipid metabolism disorders	Metabolism and nutrition disorders	10062060	10062060	10020666	10013317	10027433	Y	Hyperlipidaemia	Hyperlipidaemia	Hyperlipidaemias NEC	Lipid metabolism disorders	Metabolism and nutrition disorders	10062060	10062060	10020666	10013317	10027433
05-S004	3	Dermatitis	2015-08-UK	Yes			18.0	Dermatitis	Dermatitis	Dermatitis and eczema	Epidermal and dermal conditions	Skin and subcutaneous tissue disorders	10012431	10012431	10012435	10014982	10040785	Y	Dermatitis	Dermatitis	Dermatitis and eczema	Epidermal and dermal conditions	Skin and subcutaneous tissue disorders	10012431	10012431	10012435	10014982	10040785
05-S004	4	Carpal tunnel syndrome	2015-03-UK	Yes			18.0	Carpal tunnel syndrome	Carpal tunnel syndrome	Mononeuropathies	Peripheral neuropathies	Nervous system disorders	10007697	10007697	10027917	10034606	10029205	Y	Carpal tunnel syndrome	Carpal tunnel syndrome	Mononeuropathies	Peripheral neuropathies	Nervous system disorders	10007697	10007697	10027917	10034606	10029205
05-S004	5	Trigger finger	2015-03-UK	Yes			18.0	Trigger finger	Trigger finger	Tendon disorders	Tendon, ligament and cartilage disorders	Musculoskeletal and connective tissue disorders	10044654	10044654	10043234	10043237	10028395	Y	Trigger finger	Trigger finger	Tendon disorders	Tendon, ligament and cartilage disorders	Musculoskeletal and connective tissue disorders	10044654	10044654	10043234	10043237	10028395
05-S004	6	Herniation of Nucieus Pulposus L4-5(mild bulging)	2014-06-UK	Yes			18.0	Herniated nucleus pulposus	Intervertebral disc protrusion	Intervertebral disc disorders NEC	Musculoskeletal and connective tissue deformities (incl intervertebral disc disorders)	Musculoskeletal and connective tissue disorders	10048854	10050296	10022635	10028377	10028395	Y
05-S004	7	osteoporosis	2014-07-UK	Yes			18.0	Osteoporosis	Osteoporosis	Metabolic bone disorders	Bone disorders (excl congenital and fractures)	Musculoskeletal and connective tissue disorders	10031282	10031282	10027425	10005959	10028395	Y
05-S004	8	R/O Cervical herniated intervertebral disc	2015-03-UK	Yes			18.0	Cervical disc herniation	Intervertebral disc protrusion	Intervertebral disc disorders NEC	Musculoskeletal and connective tissue deformities (incl intervertebral disc disorders)	Musculoskeletal and connective tissue disorders	10066257	10050296	10022635	10028377	10028395	Y
05-S004	9	R/O cyst, postoperative cheek	2014-07-UK	No	2015-01-UK		18.0	Paranasal cyst	Paranasal cyst	Paranasal sinus disorders (excl infections and neoplasms)	Upper respiratory tract disorders (excl infections)	Respiratory, thoracic and mediastinal disorders	10062321	10062321	10040743	10046304	10038738	Y
05-S004	10	Onychomycosis	2015-08-UK	Yes			18.0	Onychomycosis	Onychomycosis	Fungal infections NEC	Fungal infectious disorders	Infections and infestations	10030338	10030338	10017536	10017528	10021881	Y
05-S007	1	epigastric pain	2015-06-UK	No	2015-06-UK		18.0	Epigastric pain	Abdominal pain upper	Gastrointestinal and abdominal pains (excl oral and throat)	Gastrointestinal signs and symptoms	Gastrointestinal disorders	10015026	10000087	10017926	10018012	10017947	Y
05-S007	2	Xerophthalmia	2014-03-UK	Yes			18.0	Xerophthalmia	Xerophthalmia	Corneal structural change, deposit and degeneration	Anterior eye structural change, deposit and degeneration	Eye disorders	10048221	10048221	10011049	10002693	10015919	Y	Xerophthalmia	Xerophthalmia	Corneal structural change, deposit and degeneration	Anterior eye structural change, deposit and degeneration	Eye disorders	10048221	10048221	10011049	10002693	10015919
05-S007	3	Xerosis cutis	2014-08-UK	No	2015-08-UK		18.0	Skin xerosis	Dry skin	Dermal and epidermal conditions NEC	Epidermal and dermal conditions	Skin and subcutaneous tissue disorders	10064130	10013786	10012424	10014982	10040785	Y
05-S007	4	Lentigo	2015-03-UK	No	2015-03-UK		18.0	Lentigo	Lentigo	Hyperpigmentation disorders	Pigmentation disorders	Skin and subcutaneous tissue disorders	10024217	10024217	10020713	10035023	10040785	Y
05-S008	1	multiple stenosis L-spine	2015-05-UK	Yes			18.0	Spinal stenosis lumbar	Lumbar spinal stenosis	Spine and neck deformities	Musculoskeletal and connective tissue deformities (incl intervertebral disc disorders)	Musculoskeletal and connective tissue disorders	10041595	10025005	10012140	10028377	10028395	Y
05-S009	1	Hypertension	2007-UK-UK	Yes			18.0	Hypertension	Hypertension	Vascular hypertensive disorders NEC	Vascular hypertensive disorders	Vascular disorders	10020772	10020772	10020774	10057166	10047065	Y	Hypertension	Hypertension	Vascular hypertensive disorders NEC	Vascular hypertensive disorders	Vascular disorders	10020772	10020772	10020774	10057166	10047065
05-S009	2	hyperlipidemia	2007-UK-UK	Yes			18.0	Hyperlipidemia	Hyperlipidaemia	Hyperlipidaemias NEC	Lipid metabolism disorders	Metabolism and nutrition disorders	10020667	10062060	10020666	10013317	10027433	Y
05-S010	1	Lateral epicondylitis	2015-04-UK	Yes			18.0	Lateral epicondylitis	Epicondylitis	Muscle, tendon and ligament injuries	Injuries NEC	Injury, poisoning and procedural complications	10024032	10014971	10028288	10022114	10022117	Y	Lateral epicondylitis	Epicondylitis	Muscle, tendon and ligament injuries	Injuries NEC	Injury, poisoning and procedural complications	10024032	10014971	10028288	10022114	10022117
05-S010	2	Hypertension	2007-UK-UK	Yes			18.0	Hypertension	Hypertension	Vascular hypertensive disorders NEC	Vascular hypertensive disorders	Vascular disorders	10020772	10020772	10020774	10057166	10047065	Y	Hypertension	Hypertension	Vascular hypertensive disorders NEC	Vascular hypertensive disorders	Vascular disorders	10020772	10020772	10020774	10057166	10047065
05-S010	3	Bell's palsy	2014-06-UK	Yes			18.0	Bell's palsy	VIIth nerve paralysis	Facial cranial nerve disorders	Cranial nerve disorders (excl neoplasms)	Nervous system disorders	10004223	10050040	10016054	10011305	10029205	Y	Bell's palsy	VIIth nerve paralysis	Facial cranial nerve disorders	Cranial nerve disorders (excl neoplasms)	Nervous system disorders	10004223	10050040	10016054	10011305	10029205
05-S010	4	망막이상증	2015-10-UK	Yes			18.0	Retinal disorder	Retinal disorder	Ocular disorders NEC	Eye disorders NEC	Eye disorders	10038853	10038853	10030032	10015917	10015919	Y
05-S011	1	Hypertension	2000-UK-UK	Yes			18.0	Hypertension	Hypertension	Vascular hypertensive disorders NEC	Vascular hypertensive disorders	Vascular disorders	10020772	10020772	10020774	10057166	10047065	Y	Hypertension	Hypertension	Vascular hypertensive disorders NEC	Vascular hypertensive disorders	Vascular disorders	10020772	10020772	10020774	10057166	10047065
05-S011	2	Hyperlipidemia	2000-UK-UK	Yes			18.0	Hyperlipidemia	Hyperlipidaemia	Hyperlipidaemias NEC	Lipid metabolism disorders	Metabolism and nutrition disorders	10020667	10062060	10020666	10013317	10027433	Y	Hyperlipidemia	Hyperlipidaemia	Hyperlipidaemias NEC	Lipid metabolism disorders	Metabolism and nutrition disorders	10020667	10062060	10020666	10013317	10027433
05-S011	3	Spondylolisthesis	2007-06-UK	Yes			18.0	Spondylolisthesis	Spondylolisthesis	Spine and neck deformities	Musculoskeletal and connective tissue deformities (incl intervertebral disc disorders)	Musculoskeletal and connective tissue disorders	10063550	10063550	10012140	10028377	10028395	Y	Spondylolisthesis	Spondylolisthesis	Spine and neck deformities	Musculoskeletal and connective tissue deformities (incl intervertebral disc disorders)	Musculoskeletal and connective tissue disorders	10063550	10063550	10012140	10028377	10028395
05-S011	4	Adhesive capsulitis shoulder Lt	2012-08-UK	Yes			18.0	Adhesive capsulitis of shoulder	Periarthritis	Joint related disorders NEC	Joint disorders	Musculoskeletal and connective tissue disorders	10001286	10034464	10027685	10023213	10028395	Y
05-S016	1	synovitis hand Rt	2015-04-UK	Yes			18.0	Synovitis	Synovitis	Synovial disorders	Synovial and bursal disorders	Musculoskeletal and connective tissue disorders	10042868	10042868	10013360	10013361	10028395	Y
05-S016	2	R/O spinal stenosis L-spine	2014-12-UK	Yes			18.0	Spinal stenosis lumbar	Lumbar spinal stenosis	Spine and neck deformities	Musculoskeletal and connective tissue deformities (incl intervertebral disc disorders)	Musculoskeletal and connective tissue disorders	10041595	10025005	10012140	10028377	10028395	Y
05-S016	3	fatty liver	2015-11-UK	Yes			18.0	Fatty liver	Hepatic steatosis	Hepatocellular damage and hepatitis NEC	Hepatic and hepatobiliary disorders	Hepatobiliary disorders	10016261	10019708	10019833	10019654	10019805	Y
05-S017	1	Hypertension	2005-UK-UK	Yes			18.0	Hypertension	Hypertension	Vascular hypertensive disorders NEC	Vascular hypertensive disorders	Vascular disorders	10020772	10020772	10020774	10057166	10047065	Y	Hypertension	Hypertension	Vascular hypertensive disorders NEC	Vascular hypertensive disorders	Vascular disorders	10020772	10020772	10020774	10057166	10047065
05-S017	2	Dyslipidemia	2013-08-UK	Yes			18.0	Dyslipidemia	Dyslipidaemia	Lipid metabolism and deposit disorders NEC	Lipid metabolism disorders	Metabolism and nutrition disorders	10058110	10058108	10024581	10013317	10027433	Y	Dyslipidemia	Dyslipidaemia	Lipid metabolism and deposit disorders NEC	Lipid metabolism disorders	Metabolism and nutrition disorders	10058110	10058108	10024581	10013317	10027433
05-S017	3	Depressive episode	2013-08-UK	No	2015-08-UK		18.0	Depressive episode	Depression	Depressive disorders	Depressed mood disorders and disturbances	Psychiatric disorders	10012402	10012378	10012401	10012375	10037175	Y	Depressive episode	Depression	Depressive disorders	Depressed mood disorders and disturbances	Psychiatric disorders	10012402	10012378	10012401	10012375	10037175
05-S017	4	subarachnoid hemorrhage d/t Rt p-com ruptured aneurysm clipping	2013-05-UK	No	2013-05-UK	Aspirin 200mg 1T QD to educate the patient about the patient's need to visit	18.0	Subarachnoid hemorrhage	Subarachnoid haemorrhage	Central nervous system haemorrhages and cerebrovascular accidents	Central nervous system vascular disorders	Nervous system disorders	10042320	10042316	10007948	10007963	10029205	Y
05-S017	5	Rt. P-com residual aneurysmal sac	2014-08-UK	Yes			18.0	Posterior communicating aneurysm	Intracranial aneurysm	Central nervous system aneurysms and dissections	Central nervous system vascular disorders	Nervous system disorders	10036351	10022758	10074471	10007963	10029205	Y
05-S017	6	Hydrocephalus s/p v-p shunt	2013-05-UK	No	2013-05-UK	Aspirin 200mg 1T QD to educate the patient about the patient's need to visit	18.0	Hydrocephalus	Hydrocephalus	Hydrocephalic conditions	Increased intracranial pressure and hydrocephalus	Nervous system disorders	10020508	10020508	10020509	10021666	10029205	Y
05-S018	1	Henoch Shonlein purpura	2015-08-UK	No	2015-08-UK		18.0	Henoch Shonlein purpura	Henoch-Schonlein purpura	Purpura and related conditions	Skin vascular abnormalities	Skin and subcutaneous tissue disorders	10019615	10019617	10037555	10047043	10040785	Y	Henoch Shonlein purpura	Henoch-Schonlein purpura	Purpura and related conditions	Skin vascular abnormalities	Skin and subcutaneous tissue disorders	10019615	10019617	10037555	10047043	10040785
05-S020	1	Hypertension	2000-UK-UK	Yes			18.0	Hypertension	Hypertension	Vascular hypertensive disorders NEC	Vascular hypertensive disorders	Vascular disorders	10020772	10020772	10020774	10057166	10047065	Y	Hypertension	Hypertension	Vascular hypertensive disorders NEC	Vascular hypertensive disorders	Vascular disorders	10020772	10020772	10020774	10057166	10047065
05-S020	2	Hyperlipidemia	2005-UK-UK	Yes			18.0	Hyperlipidemia	Hyperlipidaemia	Hyperlipidaemias NEC	Lipid metabolism disorders	Metabolism and nutrition disorders	10020667	10062060	10020666	10013317	10027433	Y	Hyperlipidemia	Hyperlipidaemia	Hyperlipidaemias NEC	Lipid metabolism disorders	Metabolism and nutrition disorders	10020667	10062060	10020666	10013317	10027433
05-S020	3	parocsopic adrenalectomy	2015-09-UK	No	2015-09-UK		18.0	Adrenalectomy	Adrenalectomy	Adrenal gland therapeutic procedures	Endocrine gland therapeutic procedures	Surgical and medical procedures	10061622	10061622	10001357	10014705	10042613	Y
05-S020	4	Benign prostate hyperplasia	2010-UK-UK	Yes			18.0	Benign prostatic hyperplasia	Benign prostatic hyperplasia	Prostatic neoplasms and hypertrophy	Prostatic disorders (excl infections and inflammations)	Reproductive system and breast disorders	10004446	10004446	10036966	10036958	10038604	Y
05-S020	5	Hypokalemia	2015-08-UK	No	2015-09-UK		18.0	Hypokalemia	Hypokalaemia	Potassium imbalance	Electrolyte and fluid balance conditions	Metabolism and nutrition disorders	10021018	10021015	10036451	10014412	10027433	Y
05-S021	1	r/o herpes zoster	2015-10-UK	No	2015-11-UK		18.0	Herpes zoster	Herpes zoster	Herpes viral infections	Viral infectious disorders	Infections and infestations	10019974	10019974	10019972	10047438	10021881	Y
05-S021	2	L4-5 spondylolisthesis	2015-04-UK	Yes			18.0	Spondylolisthesis	Spondylolisthesis	Spine and neck deformities	Musculoskeletal and connective tissue deformities (incl intervertebral disc disorders)	Musculoskeletal and connective tissue disorders	10063550	10063550	10012140	10028377	10028395	Y
05-S021	3	Chronic simplex periodontitis	2015-06-UK	Yes			18.0	Chronic periodontitis	Periodontitis	Dental and oral soft tissue infections	Infections - pathogen unspecified	Infections and infestations	10009102	10034539	10012326	10021879	10021881	Y
05-S021	4	Atrophic gastritis	2014-02-UK	No	2015-08-UK		18.0	Atrophic gastritis	Chronic gastritis	Gastritis (excl infective)	Gastrointestinal inflammatory conditions	Gastrointestinal disorders	10003685	10008882	10017854	10017969	10017947	Y	Atrophic gastritis	Chronic gastritis	Gastritis (excl infective)	Gastrointestinal inflammatory conditions	Gastrointestinal disorders	10003685	10008882	10017854	10017969	10017947
05-S021	5	Acute nasopharyngitis	2012-12-UK	Yes			18.0	Acute nasopharyngitis	Nasopharyngitis	Upper respiratory tract infections	Infections - pathogen unspecified	Infections and infestations	10000937	10028810	10046309	10021879	10021881	Y
05-S021	6	Bronchitis	2013-02-UK	No	2015-11-UK		18.0	Bronchitis	Bronchitis	Lower respiratory tract and lung infections	Infections - pathogen unspecified	Infections and infestations	10006451	10006451	10025101	10021879	10021881	Y
05-S021	7	Gastro-esophageal reflux disease	2010-05-UK	Yes			18.0	Gastroesophageal reflux disease	Gastrooesophageal reflux disease	Gastrointestinal atonic and hypomotility disorders NEC	Gastrointestinal motility and defaecation conditions	Gastrointestinal disorders	10066874	10017885	10017933	10017977	10017947	Y
05-S021	8	Chronic gastritis	2010-05-UK	Yes			18.0	Chronic gastritis	Chronic gastritis	Gastritis (excl infective)	Gastrointestinal inflammatory conditions	Gastrointestinal disorders	10008882	10008882	10017854	10017969	10017947	Y
05-S021	9	Cough	2015-01-UK	No	2015-01-UK		18.0	Cough	Cough	Coughing and associated symptoms	Respiratory disorders NEC	Respiratory, thoracic and mediastinal disorders	10011224	10011224	10011233	10038716	10038738	Y
05-S021	10	dyspepsia	2014-10-UK	No	2015-01-UK		18.0	Dyspepsia	Dyspepsia	Dyspeptic signs and symptoms	Gastrointestinal signs and symptoms	Gastrointestinal disorders	10013946	10013946	10013949	10018012	10017947	Y
05-S021	11	Cervicalgia	2012-11-UK	Yes			18.0	Cervicalgia	Neck pain	Musculoskeletal and connective tissue pain and discomfort	Musculoskeletal and connective tissue disorders NEC	Musculoskeletal and connective tissue disorders	10008322	10028836	10068757	10028393	10028395	Y
05-S021	12	Sprain of lumbar spine	2012-11-UK	Yes			18.0	Lumbar sprain	Ligament sprain	Muscle, tendon and ligament injuries	Injuries NEC	Injury, poisoning and procedural complications	10025008	10024453	10028288	10022114	10022117	Y
05-S021	13	Strain of lumbar spine	2012-11-UK	Yes			18.0	Lumbar strain	Muscle strain	Muscle, tendon and ligament injuries	Injuries NEC	Injury, poisoning and procedural complications	10025010	10050031	10028288	10022114	10022117	Y
05-S022	1	Hypertension	2009-UK-UK	Yes			18.0	Hypertension	Hypertension	Vascular hypertensive disorders NEC	Vascular hypertensive disorders	Vascular disorders	10020772	10020772	10020774	10057166	10047065	Y	Hypertension	Hypertension	Vascular hypertensive disorders NEC	Vascular hypertensive disorders	Vascular disorders	10020772	10020772	10020774	10057166	10047065
05-S022	2	Hyperlipidemia	2009-UK-UK	Yes			18.0	Hyperlipidemia	Hyperlipidaemia	Hyperlipidaemias NEC	Lipid metabolism disorders	Metabolism and nutrition disorders	10020667	10062060	10020666	10013317	10027433	Y	Hyperlipidemia	Hyperlipidaemia	Hyperlipidaemias NEC	Lipid metabolism disorders	Metabolism and nutrition disorders	10020667	10062060	10020666	10013317	10027433
05-S022	3	Osteoporosis	2006-UK-UK	Yes			18.0	Osteoporosis	Osteoporosis	Metabolic bone disorders	Bone disorders (excl congenital and fractures)	Musculoskeletal and connective tissue disorders	10031282	10031282	10027425	10005959	10028395	Y	Osteoporosis	Osteoporosis	Metabolic bone disorders	Bone disorders (excl congenital and fractures)	Musculoskeletal and connective tissue disorders	10031282	10031282	10027425	10005959	10028395
05-S022	4	Cellulitis of mouth	2014-12-UK	No	2015-05-UK		18.0	Cellulitis of oral soft tissues	Cellulitis	Bacterial infections NEC	Bacterial infectious disorders	Infections and infestations	10049023	10007882	10004047	10004018	10021881	Y
05-S022	5	Abscess of mouth	2014-12-UK	No	2015-05-UK		18.0	Mouth abscess	Abscess oral	Dental and oral soft tissue infections	Infections - pathogen unspecified	Infections and infestations	10028015	10000311	10012326	10021879	10021881	Y
05-S023	1	Hyperlipidemia	2014-01-UK	Yes			18.0	Hyperlipidemia	Hyperlipidaemia	Hyperlipidaemias NEC	Lipid metabolism disorders	Metabolism and nutrition disorders	10020667	10062060	10020666	10013317	10027433	Y	Hyperlipidemia	Hyperlipidaemia	Hyperlipidaemias NEC	Lipid metabolism disorders	Metabolism and nutrition disorders	10020667	10062060	10020666	10013317	10027433
05-S023	2	Bronchitis	2015-04-UK	No	2015-06-UK		18.0	Bronchitis	Bronchitis	Lower respiratory tract and lung infections	Infections - pathogen unspecified	Infections and infestations	10006451	10006451	10025101	10021879	10021881	Y	Bronchitis	Bronchitis	Lower respiratory tract and lung infections	Infections - pathogen unspecified	Infections and infestations	10006451	10006451	10025101	10021879	10021881
05-S023	3	Milium	2016-01-UK	Yes			18.0	Milia	Milia	Apocrine and eccrine gland disorders	Skin appendage conditions	Skin and subcutaneous tissue disorders	10027626	10027626	10002982	10040798	10040785	Y
05-S023	4	Esophagitis	2016-02-UK	Yes			18.0	Esophagitis	Oesophagitis	Oesophagitis (excl infective)	Gastrointestinal inflammatory conditions	Gastrointestinal disorders	10015461	10030216	10053171	10017969	10017947	Y	Esophagitis	Oesophagitis	Oesophagitis (excl infective)	Gastrointestinal inflammatory conditions	Gastrointestinal disorders	10015461	10030216	10053171	10017969	10017947
05-S023	5	Laceration finger Lt 4th	2015-05-UK	No	2015-05-UK		18.0	Laceration of finger	Laceration	Skin injuries NEC	Injuries NEC	Injury, poisoning and procedural complications	10049925	10023572	10027699	10022114	10022117	Y
05-S023	6	R/O rt knee meniscus injury	2016-02-UK	Yes			18.0	Meniscus injury	Meniscus injury	Bone and joint injuries NEC	Bone and joint injuries	Injury, poisoning and procedural complications	10072970	10072970	10074485	10005942	10022117	Y
05-S024	1	Diabetes	2013-UK-UK	Yes			18.0	Diabetes	Diabetes mellitus	Diabetes mellitus (incl subtypes)	Glucose metabolism disorders (incl diabetes mellitus)	Metabolism and nutrition disorders	10012594	10012601	10012602	10018424	10027433	Y	Diabetes	Diabetes mellitus	Diabetes mellitus (incl subtypes)	Glucose metabolism disorders (incl diabetes mellitus)	Metabolism and nutrition disorders	10012594	10012601	10012602	10018424	10027433
05-S024	2	hallux valgus Lt	2011-UK-UK	No	2015-11-UK		18.0	Hallux valgus	Foot deformity	Extremity deformities	Musculoskeletal and connective tissue deformities (incl intervertebral disc disorders)	Musculoskeletal and connective tissue disorders	10019093	10061159	10012139	10028377	10028395	Y
06-S002	1	Spinal stenosis of lumbar region	2013-09-UK	Yes			18.0	Spinal stenosis of lumbar region	Lumbar spinal stenosis	Spine and neck deformities	Musculoskeletal and connective tissue deformities (incl intervertebral disc disorders)	Musculoskeletal and connective tissue disorders	10041597	10025005	10012140	10028377	10028395	Y	Spinal stenosis of lumbar region	Lumbar spinal stenosis	Spine and neck deformities	Musculoskeletal and connective tissue deformities (incl intervertebral disc disorders)	Musculoskeletal and connective tissue disorders	10041597	10025005	10012140	10028377	10028395
06-S002	2	Osteoporosis	2013-06-UK	Yes			18.0	Osteoporosis	Osteoporosis	Metabolic bone disorders	Bone disorders (excl congenital and fractures)	Musculoskeletal and connective tissue disorders	10031282	10031282	10027425	10005959	10028395	Y	Osteoporosis	Osteoporosis	Metabolic bone disorders	Bone disorders (excl congenital and fractures)	Musculoskeletal and connective tissue disorders	10031282	10031282	10027425	10005959	10028395
06-S002	3	Thyroidectomy total	1993-06-UK	No	1993-06-UK		18.0	Thyroidectomy total	Thyroidectomy	Thyroid therapeutic procedures	Endocrine gland therapeutic procedures	Surgical and medical procedures	10043777	10062127	10043755	10014705	10042613	Y	Thyroidectomy total	Thyroidectomy	Thyroid therapeutic procedures	Endocrine gland therapeutic procedures	Surgical and medical procedures	10043777	10062127	10043755	10014705	10042613
06-S003	1	Osteoporosis	2005-UK-UK	Yes			18.0	Osteoporosis	Osteoporosis	Metabolic bone disorders	Bone disorders (excl congenital and fractures)	Musculoskeletal and connective tissue disorders	10031282	10031282	10027425	10005959	10028395	Y	Osteoporosis	Osteoporosis	Metabolic bone disorders	Bone disorders (excl congenital and fractures)	Musculoskeletal and connective tissue disorders	10031282	10031282	10027425	10005959	10028395
06-S003	2	carpal tunel syndrom, wrist, both	2013-UK-UK	No	2015-11-UK	2015.11.10.Received surgery on ECTR, Bilateral	18.0	Carpal tunnel syndrome	Carpal tunnel syndrome	Mononeuropathies	Peripheral neuropathies	Nervous system disorders	10007697	10007697	10027917	10034606	10029205	Y
06-S003	3	ECTR(Endoscopic Carpal Tunnel Release),Rt,Lt	2015-11-UK	No	2015-11-UK		18.0	Carpal tunnel release	Carpal tunnel decompression	Peripheral nerve therapeutic procedures	Nervous system, skull and spine therapeutic procedures	Surgical and medical procedures	10007696	10007695	10034588	10009720	10042613	Y
06-S003	4	A1 pulley release,Rt thumb	2015-11-UK	No	2015-11-UK		18.0	Trigger finger release	Tendon sheath incision	Tendon therapeutic procedures	Soft tissue therapeutic procedures	Surgical and medical procedures	10057327	10043250	10043243	10041297	10042613	Y
06-S003	5	trigger finger thumb,Rt	2015-10-UK	No	2015-11-UK	2015.11.10 Received surgery A1 pulley release	18.0	Trigger thumb	Trigger finger	Tendon disorders	Tendon, ligament and cartilage disorders	Musculoskeletal and connective tissue disorders	10044656	10044654	10043234	10043237	10028395	Y
06-S005	1	angina pectoris,unspecified	2014-02-UK	Yes			18.0	Angina pectoris	Angina pectoris	Ischaemic coronary artery disorders	Coronary artery disorders	Cardiac disorders	10002383	10002383	10011085	10011082	10007541	Y
06-S005	2	Hypertension	UKUK-UK-UK	Yes			18.0	Hypertension	Hypertension	Vascular hypertensive disorders NEC	Vascular hypertensive disorders	Vascular disorders	10020772	10020772	10020774	10057166	10047065	Y	Hypertension	Hypertension	Vascular hypertensive disorders NEC	Vascular hypertensive disorders	Vascular disorders	10020772	10020772	10020774	10057166	10047065
06-S005	3	subclinical iodine-deficiency hypothyroidism	2014-11-UK	Yes			18.0	Subclinical hypothyroidism	Hypothyroidism	Thyroid hypofunction disorders	Thyroid gland disorders	Endocrine disorders	10064627	10021114	10043741	10043739	10014698	Y
06-S005	4	tension type headache	2015-12-UK	Yes			18.0	Tension headache	Tension headache	Headaches NEC	Headaches	Nervous system disorders	10043269	10043269	10019233	10019231	10029205	Y
06-S006	1	Osteoporosis	2014-12-UK	Yes			18.0	Osteoporosis	Osteoporosis	Metabolic bone disorders	Bone disorders (excl congenital and fractures)	Musculoskeletal and connective tissue disorders	10031282	10031282	10027425	10005959	10028395	Y	Osteoporosis	Osteoporosis	Metabolic bone disorders	Bone disorders (excl congenital and fractures)	Musculoskeletal and connective tissue disorders	10031282	10031282	10027425	10005959	10028395
06-S009	2	Lt thigh lateral pain	2015-12-UK	No	2016-01-UK		18.0	Pain in thigh	Pain in extremity	Musculoskeletal and connective tissue pain and discomfort	Musculoskeletal and connective tissue disorders NEC	Musculoskeletal and connective tissue disorders	10048973	10033425	10068757	10028393	10028395	Y
06-S010	1	Lt thigh lateral side pain	2015-12-UK	No	2016-01-UK		18.0	Pain in thigh	Pain in extremity	Musculoskeletal and connective tissue pain and discomfort	Musculoskeletal and connective tissue disorders NEC	Musculoskeletal and connective tissue disorders	10048973	10033425	10068757	10028393	10028395	Y
06-S011	1	gastro-esophageal reflux disease without esophagitis	2010-06-UK	Yes			18.0	Gastroesophageal reflux disease	Gastrooesophageal reflux disease	Gastrointestinal atonic and hypomotility disorders NEC	Gastrointestinal motility and defaecation conditions	Gastrointestinal disorders	10066874	10017885	10017933	10017977	10017947	Y
06-S011	2	Hypertension	2007-03-UK	Yes			18.0	Hypertension	Hypertension	Vascular hypertensive disorders NEC	Vascular hypertensive disorders	Vascular disorders	10020772	10020772	10020774	10057166	10047065	Y	Hypertension	Hypertension	Vascular hypertensive disorders NEC	Vascular hypertensive disorders	Vascular disorders	10020772	10020772	10020774	10057166	10047065
06-S013	1	other neuromuscular dysfunction of bladder	2004-UK-UK	Yes			18.0	Bladder dysfunction	Bladder dysfunction	Myoneurogenic bladder disorders	Bladder and bladder neck disorders (excl calculi)	Renal and urinary disorders	10069632	10069632	10028639	10004994	10038359	Y
06-S013	2	Hypertension	2006-UK-UK	Yes			18.0	Hypertension	Hypertension	Vascular hypertensive disorders NEC	Vascular hypertensive disorders	Vascular disorders	10020772	10020772	10020774	10057166	10047065	Y	Hypertension	Hypertension	Vascular hypertensive disorders NEC	Vascular hypertensive disorders	Vascular disorders	10020772	10020772	10020774	10057166	10047065
06-S014	1	Psoriasis	2011-07-UK	Yes			18.0	Psoriasis	Psoriasis	Psoriatic conditions	Epidermal and dermal conditions	Skin and subcutaneous tissue disorders	10037153	10037153	10065874	10014982	10040785	Y	Psoriasis	Psoriasis	Psoriatic conditions	Epidermal and dermal conditions	Skin and subcutaneous tissue disorders	10037153	10037153	10065874	10014982	10040785
06-S014	2	Diabetes mellitus	2012-11-UK	Yes			18.0	Diabetes mellitus	Diabetes mellitus	Diabetes mellitus (incl subtypes)	Glucose metabolism disorders (incl diabetes mellitus)	Metabolism and nutrition disorders	10012601	10012601	10012602	10018424	10027433	Y	Diabetes mellitus	Diabetes mellitus	Diabetes mellitus (incl subtypes)	Glucose metabolism disorders (incl diabetes mellitus)	Metabolism and nutrition disorders	10012601	10012601	10012602	10018424	10027433
06-S016	1	finger pain	UKUK-UK-UK	Yes		NCS	18.0	Pain in fingers	Pain in extremity	Musculoskeletal and connective tissue pain and discomfort	Musculoskeletal and connective tissue disorders NEC	Musculoskeletal and connective tissue disorders	10033428	10033425	10068757	10028393	10028395	Y
06-S016	3	Lt shoulder pain	2016-01-UK	Yes		Screening period, added prior to randomization	18.0	Shoulder pain	Musculoskeletal pain	Musculoskeletal and connective tissue pain and discomfort	Musculoskeletal and connective tissue disorders NEC	Musculoskeletal and connective tissue disorders	10040617	10028391	10068757	10028393	10028395	Y
06-S016	4	Hyperlipidemia	UKUK-UK-UK	Yes			18.0	Hyperlipidemia	Hyperlipidaemia	Hyperlipidaemias NEC	Lipid metabolism disorders	Metabolism and nutrition disorders	10020667	10062060	10020666	10013317	10027433	Y
07-S002	1	Colon polyp	2014-10-UK	Yes		Available	18.0	Colonic polyp	Large intestine polyp	Benign neoplasms gastrointestinal (excl oral cavity)	Benign neoplasms gastrointestinal	Gastrointestinal disorders	10010003	10051589	10017988	10017934	10017947	Y
07-S002	2	Macular degeneration	2014-11-UK	Yes		Available	18.0	Macular degeneration	Macular degeneration	Retinal structural change, deposit and degeneration	Ocular structural change, deposit and degeneration NEC	Eye disorders	10025409	10025409	10038896	10042261	10015919	Y	Macular degeneration	Macular degeneration	Retinal structural change, deposit and degeneration	Ocular structural change, deposit and degeneration NEC	Eye disorders	10025409	10025409	10038896	10042261	10015919
07-S002	3	Superficial gastritis	2014-10-UK	Yes		Available	18.0	Superficial gastritis	Chronic gastritis	Gastritis (excl infective)	Gastrointestinal inflammatory conditions	Gastrointestinal disorders	10068200	10008882	10017854	10017969	10017947	Y	Superficial gastritis	Chronic gastritis	Gastritis (excl infective)	Gastrointestinal inflammatory conditions	Gastrointestinal disorders	10068200	10008882	10017854	10017969	10017947
07-S007	1	Hypertension	2014-UK-UK	Yes			18.0	Hypertension	Hypertension	Vascular hypertensive disorders NEC	Vascular hypertensive disorders	Vascular disorders	10020772	10020772	10020774	10057166	10047065	Y	Hypertension	Hypertension	Vascular hypertensive disorders NEC	Vascular hypertensive disorders	Vascular disorders	10020772	10020772	10020774	10057166	10047065
07-S010	1	Diabetes mellitus	2014-UK-UK	Yes			18.0	Diabetes mellitus	Diabetes mellitus	Diabetes mellitus (incl subtypes)	Glucose metabolism disorders (incl diabetes mellitus)	Metabolism and nutrition disorders	10012601	10012601	10012602	10018424	10027433	Y	Diabetes mellitus	Diabetes mellitus	Diabetes mellitus (incl subtypes)	Glucose metabolism disorders (incl diabetes mellitus)	Metabolism and nutrition disorders	10012601	10012601	10012602	10018424	10027433
07-S011	1	Tubular adenoma(stomach)	2005-06-UK	No	2015-10-UK	Symptoms of the disease have improved, and there are no treatments or medications. Possible to participate in clinical research	18.0	Gastric adenoma	Gastric adenoma	Upper gastrointestinal neoplasms benign	Gastrointestinal neoplasms benign	Neoplasms benign, malignant and unspecified (incl cysts and polyps)	10060850	10060850	10046275	10017987	10029104	Y
07-S011	2	Endoscopic submucosal dissection	2015-09-UK	No	2015-10-UK		18.0	Endoscopic submucosal dissection	Gastrointestinal endoscopic therapy	Gastrointestinal therapeutic procedures NEC	Gastrointestinal therapeutic procedures	Surgical and medical procedures	10065102	10065100	10018013	10017998	10042613	Y	Endoscopic submucosal dissection	Gastrointestinal endoscopic therapy	Gastrointestinal therapeutic procedures NEC	Gastrointestinal therapeutic procedures	Surgical and medical procedures	10065102	10065100	10018013	10017998	10042613
07-S012	1	Epilation	2002-01-UK	Yes			18.0	Epilation	Depilation	Skin and subcutaneous tissue therapeutic procedures NEC	Skin and subcutaneous tissue therapeutic procedures	Surgical and medical procedures	10072354	10012364	10040794	10040795	10042613	Y	Epilation	Depilation	Skin and subcutaneous tissue therapeutic procedures NEC	Skin and subcutaneous tissue therapeutic procedures	Surgical and medical procedures	10072354	10012364	10040794	10040795	10042613
07-S012	2	Emphysema	2015-06-UK	No	2015-09-UK	Symptoms of the disease have improved, and there are no treatments or medications. Possible to participate in clinical research	18.0	Emphysema	Emphysema	Parenchymal lung disorders NEC	Lower respiratory tract disorders (excl obstruction and infection)	Respiratory, thoracic and mediastinal disorders	10014561	10014561	10033979	10024967	10038738	Y	Emphysema	Emphysema	Parenchymal lung disorders NEC	Lower respiratory tract disorders (excl obstruction and infection)	Respiratory, thoracic and mediastinal disorders	10014561	10014561	10033979	10024967	10038738
07-S014	1	Hypertension	2010-UK-UK	Yes			18.0	Hypertension	Hypertension	Vascular hypertensive disorders NEC	Vascular hypertensive disorders	Vascular disorders	10020772	10020772	10020774	10057166	10047065	Y	Hypertension	Hypertension	Vascular hypertensive disorders NEC	Vascular hypertensive disorders	Vascular disorders	10020772	10020772	10020774	10057166	10047065
07-S015	1	DM	2009-12-UK	Yes		Available	18.0	Diabetes mellitus	Diabetes mellitus	Diabetes mellitus (incl subtypes)	Glucose metabolism disorders (incl diabetes mellitus)	Metabolism and nutrition disorders	10012601	10012601	10012602	10018424	10027433	Y
07-S015	2	HTN	2010-06-UK	Yes		Available	18.0	Hypertension	Hypertension	Vascular hypertensive disorders NEC	Vascular hypertensive disorders	Vascular disorders	10020772	10020772	10020774	10057166	10047065	Y
07-S015	3	Hyperlipidemia	2009-11-UK	Yes		Available	18.0	Hyperlipidemia	Hyperlipidaemia	Hyperlipidaemias NEC	Lipid metabolism disorders	Metabolism and nutrition disorders	10020667	10062060	10020666	10013317	10027433	Y	Hyperlipidemia	Hyperlipidaemia	Hyperlipidaemias NEC	Lipid metabolism disorders	Metabolism and nutrition disorders	10020667	10062060	10020666	10013317	10027433
07-S017	2	HTN	2011-02-UK	Yes			18.0	Hypertension	Hypertension	Vascular hypertensive disorders NEC	Vascular hypertensive disorders	Vascular disorders	10020772	10020772	10020774	10057166	10047065	Y
07-S018	1	HTN	2013-01-UK	Yes			18.0	Hypertension	Hypertension	Vascular hypertensive disorders NEC	Vascular hypertensive disorders	Vascular disorders	10020772	10020772	10020774	10057166	10047065	Y
07-S020	1	HTN	2015-05-UK	Yes			18.0	Hypertension	Hypertension	Vascular hypertensive disorders NEC	Vascular hypertensive disorders	Vascular disorders	10020772	10020772	10020774	10057166	10047065	Y
07-S020	2	unspesified chronic glomerulonephritis	2013-10-UK	Yes			18.0	Chronic glomerulonephritis	Glomerulonephritis chronic	Glomerulonephritis and nephrotic syndrome	Nephropathies	Renal and urinary disorders	10008888	10018367	10018365	10029149	10038359	Y
07-S021	1	Deep laceration thigh Lt.	2015-05-UK	No	2015-05-UK		18.0	Laceration of thigh	Laceration	Skin injuries NEC	Injuries NEC	Injury, poisoning and procedural complications	10023608	10023572	10027699	10022114	10022117	Y
08-S001	1	Hypertension	2002-UK-UK	Yes			18.0	Hypertension	Hypertension	Vascular hypertensive disorders NEC	Vascular hypertensive disorders	Vascular disorders	10020772	10020772	10020774	10057166	10047065	Y	Hypertension	Hypertension	Vascular hypertensive disorders NEC	Vascular hypertensive disorders	Vascular disorders	10020772	10020772	10020774	10057166	10047065
08-S002	1	Hypertension	2010-10-UK	Yes			18.0	Hypertension	Hypertension	Vascular hypertensive disorders NEC	Vascular hypertensive disorders	Vascular disorders	10020772	10020772	10020774	10057166	10047065	Y	Hypertension	Hypertension	Vascular hypertensive disorders NEC	Vascular hypertensive disorders	Vascular disorders	10020772	10020772	10020774	10057166	10047065
08-S003	1	Hypertension	2006-UK-UK	Yes			18.0	Hypertension	Hypertension	Vascular hypertensive disorders NEC	Vascular hypertensive disorders	Vascular disorders	10020772	10020772	10020774	10057166	10047065	Y	Hypertension	Hypertension	Vascular hypertensive disorders NEC	Vascular hypertensive disorders	Vascular disorders	10020772	10020772	10020774	10057166	10047065
08-S003	2	Benign prostatic hyperplasia	2007-UK-UK	Yes			18.0	Benign prostatic hyperplasia	Benign prostatic hyperplasia	Prostatic neoplasms and hypertrophy	Prostatic disorders (excl infections and inflammations)	Reproductive system and breast disorders	10004446	10004446	10036966	10036958	10038604	Y	Benign prostatic hyperplasia	Benign prostatic hyperplasia	Prostatic neoplasms and hypertrophy	Prostatic disorders (excl infections and inflammations)	Reproductive system and breast disorders	10004446	10004446	10036966	10036958	10038604
08-S003	3	lumbar spine stenosis L1~5	2013-03-UK	Yes			18.0	Spinal stenosis lumbar	Lumbar spinal stenosis	Spine and neck deformities	Musculoskeletal and connective tissue deformities (incl intervertebral disc disorders)	Musculoskeletal and connective tissue disorders	10041595	10025005	10012140	10028377	10028395	Y
08-S005	1	Hypertension	2010-UK-UK	Yes			18.0	Hypertension	Hypertension	Vascular hypertensive disorders NEC	Vascular hypertensive disorders	Vascular disorders	10020772	10020772	10020774	10057166	10047065	Y	Hypertension	Hypertension	Vascular hypertensive disorders NEC	Vascular hypertensive disorders	Vascular disorders	10020772	10020772	10020774	10057166	10047065
08-S007	1	Shoulder pain	2015-03-UK	Yes		Symptoms of the disease have improved, and there are no treatments or medications. Possible to participate in clinical research	18.0	Shoulder pain	Musculoskeletal pain	Musculoskeletal and connective tissue pain and discomfort	Musculoskeletal and connective tissue disorders NEC	Musculoskeletal and connective tissue disorders	10040617	10028391	10068757	10028393	10028395	Y	Shoulder pain	Musculoskeletal pain	Musculoskeletal and connective tissue pain and discomfort	Musculoskeletal and connective tissue disorders NEC	Musculoskeletal and connective tissue disorders	10040617	10028391	10068757	10028393	10028395
08-S008	1	Hyperlipidemia	2010-UK-UK	Yes			18.0	Hyperlipidemia	Hyperlipidaemia	Hyperlipidaemias NEC	Lipid metabolism disorders	Metabolism and nutrition disorders	10020667	10062060	10020666	10013317	10027433	Y	Hyperlipidemia	Hyperlipidaemia	Hyperlipidaemias NEC	Lipid metabolism disorders	Metabolism and nutrition disorders	10020667	10062060	10020666	10013317	10027433
08-S009	1	Hypertension	2012-05-UK	Yes			18.0	Hypertension	Hypertension	Vascular hypertensive disorders NEC	Vascular hypertensive disorders	Vascular disorders	10020772	10020772	10020774	10057166	10047065	Y	Hypertension	Hypertension	Vascular hypertensive disorders NEC	Vascular hypertensive disorders	Vascular disorders	10020772	10020772	10020774	10057166	10047065
08-S011	1	Hypertension	2001-UK-UK	Yes			18.0	Hypertension	Hypertension	Vascular hypertensive disorders NEC	Vascular hypertensive disorders	Vascular disorders	10020772	10020772	10020774	10057166	10047065	Y	Hypertension	Hypertension	Vascular hypertensive disorders NEC	Vascular hypertensive disorders	Vascular disorders	10020772	10020772	10020774	10057166	10047065
08-S011	2	Hyperlipidemia	2005-UK-UK	Yes			18.0	Hyperlipidemia	Hyperlipidaemia	Hyperlipidaemias NEC	Lipid metabolism disorders	Metabolism and nutrition disorders	10020667	10062060	10020666	10013317	10027433	Y	Hyperlipidemia	Hyperlipidaemia	Hyperlipidaemias NEC	Lipid metabolism disorders	Metabolism and nutrition disorders	10020667	10062060	10020666	10013317	10027433
08-S011	3	Pruritus	2015-09-UK	Yes			18.0	Pruritus	Pruritus	Pruritus NEC	Epidermal and dermal conditions	Skin and subcutaneous tissue disorders	10037087	10037087	10049293	10014982	10040785	Y	Pruritus	Pruritus	Pruritus NEC	Epidermal and dermal conditions	Skin and subcutaneous tissue disorders	10037087	10037087	10049293	10014982	10040785
08-S017	1	Hypertension	2010-UK-UK	Yes		Available	18.0	Hypertension	Hypertension	Vascular hypertensive disorders NEC	Vascular hypertensive disorders	Vascular disorders	10020772	10020772	10020774	10057166	10047065	Y	Hypertension	Hypertension	Vascular hypertensive disorders NEC	Vascular hypertensive disorders	Vascular disorders	10020772	10020772	10020774	10057166	10047065
08-S017	2	Benign prostatic hyperplasia	2012-UK-UK	Yes		Available	18.0	Benign prostatic hyperplasia	Benign prostatic hyperplasia	Prostatic neoplasms and hypertrophy	Prostatic disorders (excl infections and inflammations)	Reproductive system and breast disorders	10004446	10004446	10036966	10036958	10038604	Y	Benign prostatic hyperplasia	Benign prostatic hyperplasia	Prostatic neoplasms and hypertrophy	Prostatic disorders (excl infections and inflammations)	Reproductive system and breast disorders	10004446	10004446	10036966	10036958	10038604
08-S018	1	Hypertension	2012-UK-UK	Yes			18.0	Hypertension	Hypertension	Vascular hypertensive disorders NEC	Vascular hypertensive disorders	Vascular disorders	10020772	10020772	10020774	10057166	10047065	Y	Hypertension	Hypertension	Vascular hypertensive disorders NEC	Vascular hypertensive disorders	Vascular disorders	10020772	10020772	10020774	10057166	10047065
08-S018	2	Diabetes mellitus	2015-12-UK	Yes		Observing	18.0	Diabetes mellitus	Diabetes mellitus	Diabetes mellitus (incl subtypes)	Glucose metabolism disorders (incl diabetes mellitus)	Metabolism and nutrition disorders	10012601	10012601	10012602	10018424	10027433	Y	Diabetes mellitus	Diabetes mellitus	Diabetes mellitus (incl subtypes)	Glucose metabolism disorders (incl diabetes mellitus)	Metabolism and nutrition disorders	10012601	10012601	10012602	10018424	10027433
08-S018	3	Hyperlipidemia	2012-UK-UK	Yes			18.0	Hyperlipidemia	Hyperlipidaemia	Hyperlipidaemias NEC	Lipid metabolism disorders	Metabolism and nutrition disorders	10020667	10062060	10020666	10013317	10027433	Y	Hyperlipidemia	Hyperlipidaemia	Hyperlipidaemias NEC	Lipid metabolism disorders	Metabolism and nutrition disorders	10020667	10062060	10020666	10013317	10027433
08-S020	1	Diabetes mellitus	2015-08-UK	Yes			18.0	Diabetes mellitus	Diabetes mellitus	Diabetes mellitus (incl subtypes)	Glucose metabolism disorders (incl diabetes mellitus)	Metabolism and nutrition disorders	10012601	10012601	10012602	10018424	10027433	Y	Diabetes mellitus	Diabetes mellitus	Diabetes mellitus (incl subtypes)	Glucose metabolism disorders (incl diabetes mellitus)	Metabolism and nutrition disorders	10012601	10012601	10012602	10018424	10027433
08-S020	2	Hyperlipidemia	2015-04-UK	Yes			18.0	Hyperlipidemia	Hyperlipidaemia	Hyperlipidaemias NEC	Lipid metabolism disorders	Metabolism and nutrition disorders	10020667	10062060	10020666	10013317	10027433	Y	Hyperlipidemia	Hyperlipidaemia	Hyperlipidaemias NEC	Lipid metabolism disorders	Metabolism and nutrition disorders	10020667	10062060	10020666	10013317	10027433
08-S021	1	Osteoporosis	2004-UK-UK	Yes			18.0	Osteoporosis	Osteoporosis	Metabolic bone disorders	Bone disorders (excl congenital and fractures)	Musculoskeletal and connective tissue disorders	10031282	10031282	10027425	10005959	10028395	Y	Osteoporosis	Osteoporosis	Metabolic bone disorders	Bone disorders (excl congenital and fractures)	Musculoskeletal and connective tissue disorders	10031282	10031282	10027425	10005959	10028395
09-S001	1	Dyslipidemia	2014-12-UK	Yes		Available	18.0	Dyslipidemia	Dyslipidaemia	Lipid metabolism and deposit disorders NEC	Lipid metabolism disorders	Metabolism and nutrition disorders	10058110	10058108	10024581	10013317	10027433	Y	Dyslipidemia	Dyslipidaemia	Lipid metabolism and deposit disorders NEC	Lipid metabolism disorders	Metabolism and nutrition disorders	10058110	10058108	10024581	10013317	10027433
09-S001	2	Thyroid nodule	2014-12-UK	Yes		Available	18.0	Thyroid nodule	Thyroid neoplasm	Endocrine neoplasms malignant and unspecified NEC	Endocrine neoplasms malignant and unspecified	Neoplasms benign, malignant and unspecified (incl cysts and polyps)	10043751	10043744	10014712	10014713	10029104	Y	Thyroid nodule	Thyroid neoplasm	Endocrine neoplasms malignant and unspecified NEC	Endocrine neoplasms malignant and unspecified	Neoplasms benign, malignant and unspecified (incl cysts and polyps)	10043751	10043744	10014712	10014713	10029104
09-S001	3	Closed fracture of one rib	2015-07-UK	Yes		Available	18.0	Closed fracture of one rib	Rib fracture	Thoracic cage fractures and dislocations	Bone and joint injuries	Injury, poisoning and procedural complications	10009570	10039117	10043467	10005942	10022117	Y	Closed fracture of one rib	Rib fracture	Thoracic cage fractures and dislocations	Bone and joint injuries	Injury, poisoning and procedural complications	10009570	10039117	10043467	10005942	10022117
09-S002	1	Hypertension	1995-UK-UK	Yes		Available	18.0	Hypertension	Hypertension	Vascular hypertensive disorders NEC	Vascular hypertensive disorders	Vascular disorders	10020772	10020772	10020774	10057166	10047065	Y	Hypertension	Hypertension	Vascular hypertensive disorders NEC	Vascular hypertensive disorders	Vascular disorders	10020772	10020772	10020774	10057166	10047065
09-S003	1	Herpes zoster	2015-07-UK	No	2015-07-UK		18.0	Herpes zoster	Herpes zoster	Herpes viral infections	Viral infectious disorders	Infections and infestations	10019974	10019974	10019972	10047438	10021881	Y	Herpes zoster	Herpes zoster	Herpes viral infections	Viral infectious disorders	Infections and infestations	10019974	10019974	10019972	10047438	10021881
09-S003	2	Melasma	2014-08-UK	No	2015-06-UK		18.0	Melasma	Chloasma	Hyperpigmentation disorders	Pigmentation disorders	Skin and subcutaneous tissue disorders	10027161	10008570	10020713	10035023	10040785	Y	Melasma	Chloasma	Hyperpigmentation disorders	Pigmentation disorders	Skin and subcutaneous tissue disorders	10027161	10008570	10020713	10035023	10040785
09-S003	3	verruca plana	2014-08-UK	No	2014-12-UK		18.0	Verruca	Skin papilloma	Skin neoplasms benign	Cutaneous neoplasms benign	Neoplasms benign, malignant and unspecified (incl cysts and polyps)	10047320	10040907	10040898	10040899	10029104	Y
09-S003	4	Subclinical hypothyroidism	2012-01-UK	Yes		Available	18.0	Subclinical hypothyroidism	Hypothyroidism	Thyroid hypofunction disorders	Thyroid gland disorders	Endocrine disorders	10064627	10021114	10043741	10043739	10014698	Y	Subclinical hypothyroidism	Hypothyroidism	Thyroid hypofunction disorders	Thyroid gland disorders	Endocrine disorders	10064627	10021114	10043741	10043739	10014698
09-S003	5	Episcleritis	2014-11-UK	No	2014-12-UK		18.0	Episcleritis	Episcleritis	Scleral infections, irritations and inflammations	Ocular infections, irritations and inflammations	Eye disorders	10015084	10015084	10039700	10021877	10015919	Y	Episcleritis	Episcleritis	Scleral infections, irritations and inflammations	Ocular infections, irritations and inflammations	Eye disorders	10015084	10015084	10039700	10021877	10015919
09-S003	6	Neck pain	2010-11-UK	No	2015-04-UK		18.0	Neck pain	Neck pain	Musculoskeletal and connective tissue pain and discomfort	Musculoskeletal and connective tissue disorders NEC	Musculoskeletal and connective tissue disorders	10028836	10028836	10068757	10028393	10028395	Y	Neck pain	Neck pain	Musculoskeletal and connective tissue pain and discomfort	Musculoskeletal and connective tissue disorders NEC	Musculoskeletal and connective tissue disorders	10028836	10028836	10068757	10028393	10028395
09-S003	7	missing teeth	2015-07-UK	No	2015-09-UK		18.0	Loss of teeth	Tooth loss	Tooth missing	Dental and gingival conditions	Gastrointestinal disorders	10024879	10044044	10044048	10044018	10017947	Y
09-S004	1	Keratosis, seborrheic	2011-04-UK	No	2014-09-UK		18.0	Seborrheic keratosis	Seborrhoeic keratosis	Skin neoplasms benign	Cutaneous neoplasms benign	Neoplasms benign, malignant and unspecified (incl cysts and polyps)	10039791	10039796	10040898	10040899	10029104	Y
09-S005	1	Lt knee swelling	2014-08-UK	No	2015-04-UK	2014.8.UK Lt knee was injured by the edge of the stairs, but the researcher's judgment available.	18.0	Swelling of L knee	Joint swelling	Joint related signs and symptoms	Joint disorders	Musculoskeletal and connective tissue disorders	10042698	10023232	10023226	10023213	10028395	Y
09-S006	1	Empty sella syndrome	2015-02-UK	No	2015-04-UK		18.0	Empty sella syndrome	Empty sella syndrome	Hypothalamic and pituitary disorders NEC	Hypothalamus and pituitary gland disorders	Endocrine disorders	10014567	10014567	10021109	10021112	10014698	Y	Empty sella syndrome	Empty sella syndrome	Hypothalamic and pituitary disorders NEC	Hypothalamus and pituitary gland disorders	Endocrine disorders	10014567	10014567	10021109	10021112	10014698
09-S006	2	Hyperlipidemia	2015-01-UK	No	2015-04-UK		18.0	Hyperlipidemia	Hyperlipidaemia	Hyperlipidaemias NEC	Lipid metabolism disorders	Metabolism and nutrition disorders	10020667	10062060	10020666	10013317	10027433	Y	Hyperlipidemia	Hyperlipidaemia	Hyperlipidaemias NEC	Lipid metabolism disorders	Metabolism and nutrition disorders	10020667	10062060	10020666	10013317	10027433
09-S006	3	Epistaxis	2013-06-UK	No	2015-01-UK		18.0	Epistaxis	Epistaxis	Nasal disorders NEC	Upper respiratory tract disorders (excl infections)	Respiratory, thoracic and mediastinal disorders	10015090	10015090	10028731	10046304	10038738	Y	Epistaxis	Epistaxis	Nasal disorders NEC	Upper respiratory tract disorders (excl infections)	Respiratory, thoracic and mediastinal disorders	10015090	10015090	10028731	10046304	10038738
09-S006	4	Vertigo	2015-01-UK	No	2015-02-UK		18.0	Vertigo	Vertigo	Inner ear signs and symptoms	Inner ear and VIIIth cranial nerve disorders	Ear and labyrinth disorders	10047340	10047340	10022398	10022396	10013993	Y	Vertigo	Vertigo	Inner ear signs and symptoms	Inner ear and VIIIth cranial nerve disorders	Ear and labyrinth disorders	10047340	10047340	10022398	10022396	10013993
09-S009	1	Type II diabetes mellitus	2014-UK-UK	Yes		R / O Type II diabetes mellitus, but Glucose 328 was measured and after consultation with endocrine medicine 2015.10.19	18.0	Type II diabetes mellitus	Type 2 diabetes mellitus	Diabetes mellitus (incl subtypes)	Glucose metabolism disorders (incl diabetes mellitus)	Metabolism and nutrition disorders	10045242	10067585	10012602	10018424	10027433	Y	Type II diabetes mellitus	Type 2 diabetes mellitus	Diabetes mellitus (incl subtypes)	Glucose metabolism disorders (incl diabetes mellitus)	Metabolism and nutrition disorders	10045242	10067585	10012602	10018424	10027433
09-S010	1	Hypertension	UKUK-UK-UK	Yes			18.0	Hypertension	Hypertension	Vascular hypertensive disorders NEC	Vascular hypertensive disorders	Vascular disorders	10020772	10020772	10020774	10057166	10047065	Y	Hypertension	Hypertension	Vascular hypertensive disorders NEC	Vascular hypertensive disorders	Vascular disorders	10020772	10020772	10020774	10057166	10047065
09-S011	1	Gingivitis	2015-06-UK	Yes		Available	18.0	Gingivitis	Gingivitis	Dental and oral soft tissue infections	Infections - pathogen unspecified	Infections and infestations	10018292	10018292	10012326	10021879	10021881	Y	Gingivitis	Gingivitis	Dental and oral soft tissue infections	Infections - pathogen unspecified	Infections and infestations	10018292	10018292	10012326	10021879	10021881
09-S011	2	Pulp necrosis	2015-07-UK	Yes		Available	18.0	Necrosis of the pulp	Dental necrosis	Dental disorders NEC	Dental and gingival conditions	Gastrointestinal disorders	10028874	10012327	10044037	10044018	10017947	Y
09-S011	3	Symptomatic apical periodontitis	2015-07-UK	Yes		Available	18.0	Periodontitis	Periodontitis	Dental and oral soft tissue infections	Infections - pathogen unspecified	Infections and infestations	10034539	10034539	10012326	10021879	10021881	Y
09-S012	1	Hypertension	UKUK-UK-UK	Yes			18.0	Hypertension	Hypertension	Vascular hypertensive disorders NEC	Vascular hypertensive disorders	Vascular disorders	10020772	10020772	10020774	10057166	10047065	Y	Hypertension	Hypertension	Vascular hypertensive disorders NEC	Vascular hypertensive disorders	Vascular disorders	10020772	10020772	10020774	10057166	10047065
09-S013	2	Impaired fasting glucose	2008-08-UK	Yes			18.0	Impaired fasting glucose	Impaired fasting glucose	Hyperglycaemic conditions NEC	Glucose metabolism disorders (incl diabetes mellitus)	Metabolism and nutrition disorders	10056997	10056997	10020638	10018424	10027433	Y	Impaired fasting glucose	Impaired fasting glucose	Hyperglycaemic conditions NEC	Glucose metabolism disorders (incl diabetes mellitus)	Metabolism and nutrition disorders	10056997	10056997	10020638	10018424	10027433
09-S013	3	Hypercholesterolemia	2013-12-UK	Yes			18.0	Hypercholesterolemia	Hypercholesterolaemia	Elevated cholesterol	Lipid metabolism disorders	Metabolism and nutrition disorders	10020604	10020603	10014476	10013317	10027433	Y	Hypercholesterolemia	Hypercholesterolaemia	Elevated cholesterol	Lipid metabolism disorders	Metabolism and nutrition disorders	10020604	10020603	10014476	10013317	10027433
09-S013	4	Bronchitis	2015-03-UK	No	2015-07-UK		18.0	Bronchitis	Bronchitis	Lower respiratory tract and lung infections	Infections - pathogen unspecified	Infections and infestations	10006451	10006451	10025101	10021879	10021881	Y	Bronchitis	Bronchitis	Lower respiratory tract and lung infections	Infections - pathogen unspecified	Infections and infestations	10006451	10006451	10025101	10021879	10021881
09-S016	1	Type 2 diabetes mellitus	2006-06-UK	Yes		Available	18.0	Type 2 diabetes mellitus	Type 2 diabetes mellitus	Diabetes mellitus (incl subtypes)	Glucose metabolism disorders (incl diabetes mellitus)	Metabolism and nutrition disorders	10067585	10067585	10012602	10018424	10027433	Y	Type 2 diabetes mellitus	Type 2 diabetes mellitus	Diabetes mellitus (incl subtypes)	Glucose metabolism disorders (incl diabetes mellitus)	Metabolism and nutrition disorders	10067585	10067585	10012602	10018424	10027433
09-S017	1	R/O HTN	2016-01-UK	Yes		Blood pressure is measured higher than usual, and urgently recommend medical treatment.	18.0	Hypertension	Hypertension	Vascular hypertensive disorders NEC	Vascular hypertensive disorders	Vascular disorders	10020772	10020772	10020774	10057166	10047065	Y
09-S019	1	Reccured pterygium	2015-10-UK	No	2015-11-UK	Removal of pterygium and conjunctival transplantation performed on 11/11/2015 due to the disease.	18.0	Recurrent pterygium	Pterygium	Conjunctival structural change, deposit and degeneration	Anterior eye structural change, deposit and degeneration	Eye disorders	10038131	10037263	10010735	10002693	10015919	Y
09-S019	2	senile incipient cataract, Bilateral	2015-08-UK	No	2015-11-UK	Removal of pterygium and conjunctival transplantation performed on 11/11/2015 due to the disease.	18.0	Incipient senile cataract	Cataract	Cataract conditions	Anterior eye structural change, deposit and degeneration	Eye disorders	10021618	10007739	10007772	10002693	10015919	Y
09-S019	3	Macular puckering	2015-08-UK	No	2015-11-UK	Removal of pterygium and conjunctival transplantation performed on 11/11/2015 due to the disease.	18.0	Macular puckering	Macular fibrosis	Retinal structural change, deposit and degeneration	Ocular structural change, deposit and degeneration NEC	Eye disorders	10062977	10071392	10038896	10042261	10015919	Y	Macular puckering	Macular fibrosis	Retinal structural change, deposit and degeneration	Ocular structural change, deposit and degeneration NEC	Eye disorders	10062977	10071392	10038896	10042261	10015919
09-S019	4	R/O HTN	2016-01-UK	Yes		Blood pressure is measured higher than usual, and urgently recommend medical treatment.	18.0	Hypertension	Hypertension	Vascular hypertensive disorders NEC	Vascular hypertensive disorders	Vascular disorders	10020772	10020772	10020774	10057166	10047065	Y
09-S019	5	Gamma GT increased	2016-01-UK	Yes		Recommend medical care due to high measured value	18.0	Gamma GT increased	Gamma-glutamyltransferase increased	Liver function analyses	Hepatobiliary investigations	Investigations	10017670	10017693	10024689	10019809	10022891	Y	Gamma GT increased	Gamma-glutamyltransferase increased	Liver function analyses	Hepatobiliary investigations	Investigations	10017670	10017693	10024689	10019809	10022891
09-S020	1	Herniated disc	2006-12-UK	Yes		lumbar 4,5	18.0	Herniated disc	Intervertebral disc protrusion	Intervertebral disc disorders NEC	Musculoskeletal and connective tissue deformities (incl intervertebral disc disorders)	Musculoskeletal and connective tissue disorders	10050330	10050296	10022635	10028377	10028395	Y	Herniated disc	Intervertebral disc protrusion	Intervertebral disc disorders NEC	Musculoskeletal and connective tissue deformities (incl intervertebral disc disorders)	Musculoskeletal and connective tissue disorders	10050330	10050296	10022635	10028377	10028395
09-S020	2	Hypertension	2006-UK-UK	Yes			18.0	Hypertension	Hypertension	Vascular hypertensive disorders NEC	Vascular hypertensive disorders	Vascular disorders	10020772	10020772	10020774	10057166	10047065	Y	Hypertension	Hypertension	Vascular hypertensive disorders NEC	Vascular hypertensive disorders	Vascular disorders	10020772	10020772	10020774	10057166	10047065
09-S020	3	Compression of fractured vertebra	2015-06-UK	No	2015-10-UK		18.0	Compression of fractured vertebra	Spinal compression fracture	Spinal fractures and dislocations	Bone and joint injuries	Injury, poisoning and procedural complications	10010216	10041541	10041574	10005942	10022117	Y	Compression of fractured vertebra	Spinal compression fracture	Spinal fractures and dislocations	Bone and joint injuries	Injury, poisoning and procedural complications	10010216	10041541	10041574	10005942	10022117
09-S020	4	Insomnia	2014-08-UK	No	2015-12-UK		18.0	Insomnia	Insomnia	Disturbances in initiating and maintaining sleep	Sleep disorders and disturbances	Psychiatric disorders	10022437	10022437	10013510	10040991	10037175	Y	Insomnia	Insomnia	Disturbances in initiating and maintaining sleep	Sleep disorders and disturbances	Psychiatric disorders	10022437	10022437	10013510	10040991	10037175
09-S020	5	Onychomycosis	2010-UK-UK	Yes		left 1st toe nail	18.0	Onychomycosis	Onychomycosis	Fungal infections NEC	Fungal infectious disorders	Infections and infestations	10030338	10030338	10017536	10017528	10021881	Y	Onychomycosis	Onychomycosis	Fungal infections NEC	Fungal infectious disorders	Infections and infestations	10030338	10030338	10017536	10017528	10021881
09-S021	1	Hearing impairment aggravated	2015-UK-UK	Yes			18.0	Hearing impairment aggravated	Hearing impaired	Hearing losses	Hearing disorders	Ear and labyrinth disorders	10048394	10019245	10011879	10019243	10013993	Y	Hearing impairment aggravated	Hearing impaired	Hearing losses	Hearing disorders	Ear and labyrinth disorders	10048394	10019245	10011879	10019243	10013993
09-S021	2	Tendinosis	2015-10-UK	Yes		Excluded due to the violation of exclusion 2.	18.0	Tendinosis	Tendon disorder	Tendon disorders	Tendon, ligament and cartilage disorders	Musculoskeletal and connective tissue disorders	10065093	10043239	10043234	10043237	10028395	Y	Tendinosis	Tendon disorder	Tendon disorders	Tendon, ligament and cartilage disorders	Musculoskeletal and connective tissue disorders	10065093	10043239	10043234	10043237	10028395
09-S021	3	Articular cartilage defect	2015-03-UK	No	2015-08-UK	Received surgery Rt knee, Arthroscopy debridement	18.0	Articular cartilage defect	Chondropathy	Cartilage disorders	Tendon, ligament and cartilage disorders	Musculoskeletal and connective tissue disorders	10072638	10061762	10007709	10043237	10028395	Y	Articular cartilage defect	Chondropathy	Cartilage disorders	Tendon, ligament and cartilage disorders	Musculoskeletal and connective tissue disorders	10072638	10061762	10007709	10043237	10028395
09-S021	4	tear, medial meniscus	2015-03-UK	No	2015-08-UK	Received surgery Rt Knee, Arthroscpoic subtotal menisectomy	18.0	Meniscus tear	Meniscus injury	Bone and joint injuries NEC	Bone and joint injuries	Injury, poisoning and procedural complications	10072105	10072970	10074485	10005942	10022117	Y
10-S001	1	Hypertension	UKUK-UK-UK	Yes			18.0	Hypertension	Hypertension	Vascular hypertensive disorders NEC	Vascular hypertensive disorders	Vascular disorders	10020772	10020772	10020774	10057166	10047065	Y
10-S001	2	Diabetes mellitus	2011-06-UK	Yes			18.0	Diabetes mellitus	Diabetes mellitus	Diabetes mellitus (incl subtypes)	Glucose metabolism disorders (incl diabetes mellitus)	Metabolism and nutrition disorders	10012601	10012601	10012602	10018424	10027433	Y
10-S001	3	Hyperlipidemia	2011-UK-UK	Yes			18.0	Hyperlipidemia	Hyperlipidaemia	Hyperlipidaemias NEC	Lipid metabolism disorders	Metabolism and nutrition disorders	10020667	10062060	10020666	10013317	10027433	Y
10-S002	1	Hypertension	2014-UK-UK	Yes			18.0	Hypertension	Hypertension	Vascular hypertensive disorders NEC	Vascular hypertensive disorders	Vascular disorders	10020772	10020772	10020774	10057166	10047065	Y
10-S002	2	Hyperlipidemia	2014-UK-UK	Yes			18.0	Hyperlipidemia	Hyperlipidaemia	Hyperlipidaemias NEC	Lipid metabolism disorders	Metabolism and nutrition disorders	10020667	10062060	10020666	10013317	10027433	Y
10-S003	1	Hypertension	2008-UK-UK	Yes			18.0	Hypertension	Hypertension	Vascular hypertensive disorders NEC	Vascular hypertensive disorders	Vascular disorders	10020772	10020772	10020774	10057166	10047065	Y
10-S003	2	Hyperlipidemia	2008-UK-UK	Yes			18.0	Hyperlipidemia	Hyperlipidaemia	Hyperlipidaemias NEC	Lipid metabolism disorders	Metabolism and nutrition disorders	10020667	10062060	10020666	10013317	10027433	Y
10-S004	1	Hypertension	2011-UK-UK	Yes			18.0	Hypertension	Hypertension	Vascular hypertensive disorders NEC	Vascular hypertensive disorders	Vascular disorders	10020772	10020772	10020774	10057166	10047065	Y
10-S006	1	Chronic thyroiditis	2012-04-UK	Yes			18.0	Chronic thyroiditis	Thyroiditis chronic	Acute and chronic thyroiditis	Thyroid gland disorders	Endocrine disorders	10009150	10043781	10043779	10043739	10014698	Y
10-S007	1	Hypertension	2008-UK-UK	Yes			18.0	Hypertension	Hypertension	Vascular hypertensive disorders NEC	Vascular hypertensive disorders	Vascular disorders	10020772	10020772	10020774	10057166	10047065	Y
10-S007	2	Osteoporosis	2014-11-UK	Yes			18.0	Osteoporosis	Osteoporosis	Metabolic bone disorders	Bone disorders (excl congenital and fractures)	Musculoskeletal and connective tissue disorders	10031282	10031282	10027425	10005959	10028395	Y
10-S008	1	Hypertension	2011-UK-UK	Yes			18.0	Hypertension	Hypertension	Vascular hypertensive disorders NEC	Vascular hypertensive disorders	Vascular disorders	10020772	10020772	10020774	10057166	10047065	Y
10-S008	2	Diabetes mellitus	2011-UK-UK	Yes			18.0	Diabetes mellitus	Diabetes mellitus	Diabetes mellitus (incl subtypes)	Glucose metabolism disorders (incl diabetes mellitus)	Metabolism and nutrition disorders	10012601	10012601	10012602	10018424	10027433	Y
10-S008	3	Hyperlipidemia	2011-UK-UK	Yes			18.0	Hyperlipidemia	Hyperlipidaemia	Hyperlipidaemias NEC	Lipid metabolism disorders	Metabolism and nutrition disorders	10020667	10062060	10020666	10013317	10027433	Y
10-S011	1	Hypertension	2000-UK-UK	Yes			18.0	Hypertension	Hypertension	Vascular hypertensive disorders NEC	Vascular hypertensive disorders	Vascular disorders	10020772	10020772	10020774	10057166	10047065	Y
10-S011	2	Diabetes mellitus	2015-12-UK	Yes			18.0	Diabetes mellitus	Diabetes mellitus	Diabetes mellitus (incl subtypes)	Glucose metabolism disorders (incl diabetes mellitus)	Metabolism and nutrition disorders	10012601	10012601	10012602	10018424	10027433	Y
10-S011	3	Elevation of the liver enzyme	2010-UK-UK	Yes			18.0	Liver function tests raised	Liver function test abnormal	Liver function analyses	Hepatobiliary investigations	Investigations	10048556	10024690	10024689	10019809	10022891	Y
10-S012	1	Hypertension	2006-UK-UK	Yes			18.0	Hypertension	Hypertension	Vascular hypertensive disorders NEC	Vascular hypertensive disorders	Vascular disorders	10020772	10020772	10020774	10057166	10047065	Y
10-S012	2	Diabetes mellitus	2006-UK-UK	Yes			18.0	Diabetes mellitus	Diabetes mellitus	Diabetes mellitus (incl subtypes)	Glucose metabolism disorders (incl diabetes mellitus)	Metabolism and nutrition disorders	10012601	10012601	10012602	10018424	10027433	Y
10-S012	3	Hyperlipidemia	2006-UK-UK	Yes			18.0	Hyperlipidemia	Hyperlipidaemia	Hyperlipidaemias NEC	Lipid metabolism disorders	Metabolism and nutrition disorders	10020667	10062060	10020666	10013317	10027433	Y
10-S013	1	Arthroscpic operation	2014-07-UK	No	2014-07-UK		18.0	Arthroscopic surgery	Arthroscopic surgery	Joint therapeutic procedures	Bone and joint therapeutic procedures	Surgical and medical procedures	10058471	10058471	10023221	10005944	10042613	Y
10-S014	1	Hypertension	2006-UK-UK	Yes			18.0	Hypertension	Hypertension	Vascular hypertensive disorders NEC	Vascular hypertensive disorders	Vascular disorders	10020772	10020772	10020774	10057166	10047065	Y

## Sheet: PY
Screening No.	Visit No.	V1: Are there any clinical abnormalities after each physical examination? V2 ~ V4: Are there any new abnormalities as a result of each physical examination compared to the last visit?
01-S001	1	No
01-S001	3	No
01-S001	4	No
01-S002	1	No
01-S003	1	No
01-S003	3	No
01-S003	4	No
01-S004	1	No
01-S004	3	No
01-S004	4	No
01-S005	1	No
01-S005	3	No
01-S005	4	No
01-S006	1	No
01-S006	3	No
01-S006	4	No
01-S007	1	No
01-S007	3	No
01-S007	4	No
01-S008	1	No
01-S008	3	No
01-S008	4	No
01-S009	1	No
01-S009	2	No
01-S009	3	No
01-S009	4	No
01-S010	1	No
01-S010	3	No
01-S010	4	No
01-S011	1	No
01-S011	3	No
01-S011	4	No
01-S012	1	No
01-S012	2	No
01-S012	3	No
01-S012	4	No
01-S013	1	No
01-S013	3	No
01-S013	4	No
01-S014	1	No
01-S014	3	No
01-S014	4	No
01-S015	1	No
01-S015	3	No
01-S015	4	No
01-S016	1	No
01-S016	3	No
01-S016	4	No
01-S017	1	No
01-S017	3	No
01-S017	4	No
01-S018	1	No
01-S018	3	No
01-S018	4	No
01-S019	1	No
01-S019	3	No
01-S019	4	No
01-S020	1	No
01-S020	3	No
01-S020	4	No
01-S021	1	No
01-S021	3	No
01-S021	4	No
01-S022	1	No
01-S022	3	No
01-S022	4	No
01-S023	1	No
01-S024	1	No
01-S024	3	No
01-S024	4	No
01-S025	1	No
01-S025	3	No
01-S025	4	No
01-S026	1	No
01-S026	3	No
01-S026	4	No
01-S027	1	No
01-S027	3	No
01-S027	4	No
01-S028	1	No
02-S001	1	No
02-S001	2	No
02-S001	3	No
02-S001	4	No
02-S002	1	No
02-S003	1	No
02-S003	3	No
02-S003	4	No
02-S004	1	No
02-S004	3	No
02-S004	4	No
02-S005	1	No
02-S005	3	No
02-S005	4	No
02-S006	1	No
02-S006	3	No
02-S006	4	No
02-S007	1	No
02-S008	1	No
02-S008	3	No
02-S008	4	No
02-S009	1	No
02-S009	3	No
02-S009	4	No
02-S010	1	No
02-S010	3	No
02-S010	4	No
02-S011	1	No
02-S011	3	No
02-S011	4	No
02-S012	1	No
02-S012	3	No
02-S012	4	No
02-S013	1	No
02-S013	3	No
02-S013	4	No
02-S014	1	No
02-S014	3	No
02-S014	4	No
02-S015	1	No
02-S015	3	No
02-S015	4	No
02-S016	1	No
02-S016	3	No
02-S016	4	No
02-S017	1	No
02-S017	3	No
02-S017	4	No
02-S018	1	No
02-S018	3	No
02-S018	4	No
02-S019	1	No
02-S019	4	No
02-S020	1	No
02-S020	3	No
02-S020	4	No
02-S021	1	No
02-S021	3	No
02-S021	4	No
02-S022	1	No
02-S022	3	No
02-S022	4	No
02-S023	1	No
02-S023	3	No
02-S023	4	No
02-S024	1	No
02-S024	3	No
02-S024	4	No
02-S025	1	No
02-S025	3	No
02-S025	4	No
02-S026	1	No
02-S026	3	No
02-S026	4	No
02-S027	1	No
02-S027	3	No
02-S027	4	No
02-S028	1	No
02-S028	3	No
02-S028	4	No
02-S029	1	No
02-S029	3	No
02-S029	4	No
02-S030	1	No
02-S031	1	No
02-S031	3	No
02-S031	4	No
02-S032	1	No
02-S032	3	No
02-S032	4	No
03-S001	1	No
03-S001	3	No
03-S001	4	No
03-S002	1	No
03-S002	3	No
03-S002	4	No
03-S003	1	No
03-S003	3	No
03-S003	4	No
03-S004	1	No
03-S004	3	No
03-S004	4	No
03-S005	1	No
03-S005	3	No
03-S005	4	No
03-S006	1	No
03-S006	2	No
03-S006	3	No
03-S006	4	No
03-S007	1	No
03-S008	1	No
03-S008	2	No
03-S008	4	No
03-S009	1	No
03-S009	3	No
03-S009	4	No
03-S010	1	No
03-S010	3	No
03-S010	4	No
03-S011	1	No
03-S011	3	No
03-S011	4	No
03-S012	1	No
03-S012	3	No
03-S012	4	No
03-S013	1	No
03-S013	3	No
03-S013	4	No
03-S014	1	No
03-S015	1	No
03-S015	3	No
03-S015	4	No
03-S016	1	No
03-S016	3	No
03-S016	4	No
03-S017	1	No
04-S001	1	No
04-S002	1	No
04-S002	3	No
04-S002	4	No
04-S003	1	No
04-S003	2	No
04-S003	3	No
04-S003	4	No
04-S004	1	No
04-S004	2	No
04-S004	3	No
04-S004	4	No
04-S005	1	No
04-S005	2	No
04-S005	3	No
04-S005	4	No
04-S006	1	No
04-S006	2	No
04-S006	3	No
04-S006	4	No
04-S007	1	No
04-S008	1	No
04-S009	1	No
04-S009	3	No
04-S009	4	No
04-S010	1	No
04-S011	1	No
04-S011	3	No
04-S011	4	No
04-S012	1	No
04-S012	3	No
04-S012	4	No
05-S001	1	No
05-S001	3	No
05-S001	4	No
05-S002	1	No
05-S002	3	No
05-S002	4	No
05-S003	1	Yes
05-S003	3	No
05-S003	4	No
05-S004	1	Yes
05-S004	3	No
05-S004	4	No
05-S005	1	No
05-S005	3	No
05-S005	4	No
05-S006	1	No
05-S006	3	No
05-S006	4	No
05-S007	1	No
05-S007	2	No
05-S007	3	No
05-S007	4	No
05-S008	1	Yes
05-S008	2	No
05-S008	3	No
05-S008	4	No
05-S009	1	No
05-S009	3	No
05-S009	4	No
05-S010	1	Yes
05-S010	2	No
05-S010	3	No
05-S010	4	No
05-S011	1	Yes
05-S011	3	No
05-S011	4	No
05-S012	1	No
05-S012	3	No
05-S012	4	No
05-S013	1	No
05-S013	4	Yes
05-S014	1	No
05-S014	3	No
05-S014	4	No
05-S015	1	No
05-S015	3	No
05-S015	4	No
05-S016	1	Yes
05-S016	3	No
05-S016	4	No
05-S017	1	No
05-S017	3	No
05-S017	4	No
05-S018	1	No
05-S018	3	No
05-S018	4	No
05-S019	1	No
05-S019	3	No
05-S019	4	No
05-S020	1	No
05-S021	1	Yes
05-S021	2	No
05-S021	3	No
05-S021	4	No
05-S022	1	No
05-S022	3	No
05-S022	4	No
05-S023	1	Yes
05-S023	3	No
05-S023	4	No
05-S024	1	No
05-S024	3	No
06-S001	1	No
06-S001	2	No
06-S001	3	No
06-S001	4	No
06-S002	1	No
06-S002	2	No
06-S002	3	No
06-S002	4	No
06-S003	1	No
06-S003	3	No
06-S003	4	No
06-S004	1	No
06-S004	3	No
06-S004	4	No
06-S005	1	No
06-S005	3	No
06-S005	4	No
06-S006	1	No
06-S006	3	No
06-S006	4	No
06-S007	1	No
06-S007	3	No
06-S007	4	No
06-S008	1	No
06-S008	2	No
06-S008	3	No
06-S008	4	No
06-S009	1	No
06-S010	1	No
06-S010	2	No
06-S010	3	No
06-S010	4	No
06-S011	1	No
06-S011	3	No
06-S011	4	No
06-S012	1	No
06-S012	3	No
06-S012	4	No
06-S013	1	No
06-S013	3	No
06-S013	4	No
06-S014	1	No
06-S014	3	No
06-S014	4	No
06-S015	1	No
06-S015	3	No
06-S015	4	No
06-S016	1	No
06-S016	2	No
06-S016	3	No
06-S016	4	No
07-S001	1	No
07-S002	1	No
07-S002	3	No
07-S002	4	No
07-S003	1	No
07-S003	2	No
07-S003	3	No
07-S003	4	No
07-S004	1	No
07-S004	3	No
07-S004	4	No
07-S005	1	No
07-S005	2	No
07-S005	3	No
07-S005	4	No
07-S006	1	No
07-S006	2	No
07-S006	3	No
07-S006	4	No
07-S007	1	No
07-S007	2	No
07-S007	3	No
07-S007	4	No
07-S008	1	No
07-S008	3	No
07-S009	1	No
07-S009	3	No
07-S009	4	No
07-S010	1	No
07-S010	3	Yes
07-S011	1	No
07-S011	3	No
07-S011	4	No
07-S012	1	No
07-S012	2	No
07-S012	3	No
07-S012	4	No
07-S013	1	No
07-S014	1	No
07-S014	2	No
07-S014	3	No
07-S014	4	No
07-S015	1	No
07-S015	3	No
07-S015	4	No
07-S016	1	No
07-S017	1	No
07-S017	3	No
07-S017	4	No
07-S018	1	No
07-S018	3	No
07-S018	4	No
07-S019	1	No
07-S019	3	No
07-S019	4	No
07-S020	1	No
07-S020	3	No
07-S020	4	No
07-S021	1	No
07-S021	3	No
07-S021	4	No
08-S001	1	No
08-S001	2	No
08-S001	3	No
08-S001	4	No
08-S002	1	No
08-S002	2	No
08-S002	3	No
08-S002	4	No
08-S003	1	No
08-S003	2	No
08-S003	3	No
08-S003	4	No
08-S004	1	No
08-S004	2	No
08-S004	3	No
08-S004	4	No
08-S005	1	No
08-S005	2	No
08-S005	3	No
08-S005	4	No
08-S006	1	No
08-S006	2	No
08-S006	3	No
08-S006	4	No
08-S007	1	No
08-S007	2	No
08-S007	3	No
08-S007	4	No
08-S008	1	No
08-S008	2	No
08-S008	3	No
08-S008	4	No
08-S009	1	No
08-S009	2	No
08-S009	3	No
08-S009	4	No
08-S010	1	No
08-S010	2	No
08-S010	3	No
08-S010	4	No
08-S011	1	No
08-S012	1	No
08-S012	2	No
08-S012	3	No
08-S012	4	No
08-S013	1	No
08-S013	2	No
08-S013	3	No
08-S013	4	No
08-S014	1	No
08-S014	2	No
08-S014	3	No
08-S014	4	No
08-S015	1	No
08-S015	2	No
08-S015	3	No
08-S015	4	No
08-S016	1	No
08-S016	2	No
08-S016	3	No
08-S016	4	No
08-S017	1	No
08-S017	2	No
08-S017	3	No
08-S017	4	No
08-S018	1	No
08-S018	2	No
08-S018	3	No
08-S018	4	No
08-S019	1	No
08-S019	2	No
08-S019	3	No
08-S019	4	No
08-S020	1	No
08-S020	2	No
08-S020	3	No
08-S020	4	No
08-S021	1	No
08-S021	2	No
08-S021	3	No
08-S021	4	No
09-S001	1	No
09-S001	3	No
09-S001	4	No
09-S002	1	No
09-S002	3	No
09-S002	4	No
09-S003	1	No
09-S003	3	No
09-S003	4	No
09-S004	1	No
09-S004	2	No
09-S004	3	No
09-S005	1	No
09-S005	3	No
09-S005	4	No
09-S006	1	No
09-S006	3	No
09-S006	4	No
09-S007	1	No
09-S007	3	No
09-S008	1	No
09-S008	2	No
09-S008	3	No
09-S008	4	No
09-S009	1	No
09-S009	2	No
09-S009	3	No
09-S009	4	No
09-S010	1	No
09-S011	1	No
09-S011	2	No
09-S011	3	No
09-S011	4	No
09-S012	1	No
09-S012	2	No
09-S012	3	No
09-S012	4	No
09-S013	1	No
09-S013	2	No
09-S013	3	No
09-S013	4	No
09-S014	1	No
09-S015	1	No
09-S015	3	No
09-S015	4	No
09-S016	1	No
09-S017	1	No
09-S017	2	No
09-S017	3	No
09-S017	4	No
09-S018	1	No
09-S018	3	No
09-S018	4	No
09-S019	1	No
09-S019	2	No
09-S019	3	No
09-S019	4	No
09-S020	1	No
09-S020	3	No
09-S020	4	No
09-S021	1	No
09-S021	3	No
09-S021	4	No
10-S001	1	No
10-S001	2	No
10-S001	3	No
10-S001	4	No
10-S002	1	No
10-S002	2	No
10-S002	3	No
10-S002	4	No
10-S003	1	No
10-S003	2	No
10-S003	3	No
10-S003	4	No
10-S004	1	No
10-S004	3	No
10-S004	4	No
10-S005	1	No
10-S005	2	No
10-S005	3	No
10-S005	4	No
10-S006	1	No
10-S006	2	No
10-S006	3	No
10-S006	4	No
10-S007	1	No
10-S007	3	No
10-S007	4	No
10-S008	1	No
10-S008	2	No
10-S008	3	No
10-S008	4	No
10-S009	1	No
10-S010	1	No
10-S010	3	No
10-S010	4	No
10-S011	1	No
10-S011	3	No
10-S011	4	No
10-S012	1	No
10-S013	1	No
10-S013	3	No
10-S013	4	No
10-S014	1	No
10-S014	3	No
10-S014	4	No
10-S015	1	No
10-S015	3	No
10-S015	4	No

## Sheet: PE
Screening No.	Visit No.	Sequence No.	Organ	Comment
05-S003	1	1	Musculoskeletal	Pain on ebow, Lt.
05-S003	1	2	Musculoskeletal	Pain on shoulder, Rt.
05-S004	1	1	Musculoskeletal	Low lumbar pain
05-S004	1	2	Nervous	Tingling hand
05-S008	1	1	Musculoskeletal	Low lumbar pain
05-S010	1	1	Musculoskeletal	Pain on ebow, Lt.
05-S010	1	2	Nervous	Facial unilateral nerve palsy
05-S011	1	1	Musculoskeletal	Low lumbar pain
05-S013	4	1	Skin	Hot flashes
05-S016	1	1	Musculoskeletal	Pain on 3rd finger, Rt.
05-S016	1	2	Musculoskeletal	Lumbar pain d/t r/o spinal stenosis of L-spine
05-S021	1	1	Musculoskeletal	Lumbar pain d/t L4-5 spondylolisthesis
05-S023	1	1	Skin	Forehead and eye lesions
07-S010	3	1	Skin	A rash was found in the abdomen, back, and limbs

## Sheet: VS
Screening No.	Visit No.	ND	Systolic blood pressure	Diastolic blood pressure	Heart rate	Weight
01-S001	1		136	86	65	62
01-S001	3		131	77	62	61.6
01-S001	4		123	72	65	61.5
01-S002	1		124	67	87	63.5
01-S003	1		129	79	78	56
01-S003	3		130	77	69	56.1
01-S003	4		130	79	73	56.9
01-S004	1		130	90	68	75.5
01-S004	3		127	84	57	74.8
01-S004	4		125	91	63	75.6
01-S005	1		138	76	68	68.0
01-S005	3		141	92	76	66.0
01-S005	4		132	74	72	67.2
01-S006	1		129	80	73	72.8
01-S006	3		117	67	70	72.6
01-S006	4		120	73	71	73.6
01-S007	1		102	73	62	48.5
01-S007	3		101	63	65	49.9
01-S007	4		101	61	62	48.1
01-S008	1		117	70	72	90.6
01-S008	3		136	83	78	93.0
01-S008	4		137	87	71	91.6
01-S009	1		117	63	76	62.0
01-S009	2		111	65	88	61.7
01-S009	3		99	64	81	63.0
01-S009	4		110	69	88	62.0
01-S010	1		105	73	76	55.2
01-S010	3		124	76	81	56.1
01-S010	4		102	64	95	55.8
01-S011	1		105	73	76	55.2
01-S011	3		140	77	85	63.0
01-S011	4		151	89	80	62.9
01-S012	1		130	88	92	69.5
01-S012	2		130	90	88	69.6
01-S012	3		131	78	72	69.3
01-S012	4		135	84	64	70.6
01-S013	1		140	72	79	59.1
01-S013	3		137	75	94	59.3
01-S013	4		138	69	92	58.5
01-S014	1		139	78	94	56.7
01-S014	3		135	80	90	56.5
01-S014	4		137	70	98	56.2
01-S015	1		143	88	98	68.5
01-S015	3		145	100	103	68.7
01-S015	4	ND
01-S016	1		140	86	88	67.8
01-S016	3		134	82	82	67.2
01-S016	4		135	90	59	66.8
01-S017	1		120	81	77	58.3
01-S017	3		136	87	80	59.4
01-S017	4		140	83	81	59.1
01-S018	1		123	72	66	67
01-S018	3		134	86	74	66.4
01-S018	4		138	80	76	60.0
01-S019	1		138	85	88	55.0
01-S019	3		137	83	94	55.7
01-S019	4		127	80	92	54.2
01-S020	1		114	77	82	80.9
01-S020	3		108	70	76	82.4
01-S020	4		113	74	71	83.2
01-S021	1		126	87	84	69.4
01-S021	3		137	93	76	70.6
01-S021	4		115	81	64	69.9
01-S022	1		131	78	62	67.1
01-S022	3		118	70	68	67.5
01-S022	4		112	66	64	68.1
01-S023	1		139	88	82	55.0
01-S024	1		138	76	84	51.4
01-S024	3		140	80	81	54.4
01-S024	4		137	89	74	52.0
01-S025	1		126	82	62	64.0
01-S025	3		129	85	58	63.7
01-S025	4		124	87	59	64
01-S026	1		140	86	72	65.3
01-S026	3		140	88	69	65.0
01-S026	4		136	84	67	65.3
01-S027	1		135	90	82	59.6
01-S027	3		135	94	79	61.9
01-S027	4		142	94	81	58.4
01-S028	1		140	89	83	77.2
01-S028	4	ND
02-S001	1		129	78	76	62
02-S001	2		129	78	76	62
02-S001	3		117	70	63	63
02-S001	4		114	71	68	63
02-S002	1		119	76	57	52.9
02-S003	1		108	71	73	67
02-S003	3		107	74	69	68
02-S003	4		111	74	66	68
02-S004	1		132	65	60	51.6
02-S004	3		101	61	73	51
02-S004	4		123	66	60	52
02-S005	1		125	88	85	80
02-S005	3		123	82	81	80
02-S005	4		121	80	68	81
02-S006	1		132	84	70	57.6
02-S006	3		131	78	67	58
02-S006	4		129	87	77	57.1
02-S007	1		124	67	78	55
02-S007	4	ND
02-S008	1		131	85	67	70
02-S008	3		140	80	70	70
02-S008	4		136	85	68	69
02-S009	1		124	77	74	70
02-S009	3		140	92	74	69
02-S009	4		129	89	65	69
02-S010	1		134	63	77	62
02-S010	3		147	65	81	62
02-S010	4		139	75	75	62.8
02-S011	1		129	81	70	63.8
02-S011	3		132	85	69	63
02-S011	4		122	78	73	63.3
02-S012	1		120	75	72	50.7
02-S012	3		129	84	65	51
02-S012	4		127	85	68	51
02-S013	1		127	90	87	60.9
02-S013	3		132	89	75	59
02-S013	4		127	85	82	59.6
02-S014	1		117	78	71	50
02-S014	3		113	74	82	50
02-S014	4		123	82	89	50
02-S015	1		125	87	80	113
02-S015	3		121	84	87	112
02-S015	4		120	84	82	112
02-S016	1		140	88	89	60.7
02-S016	3		133	85	78	60.3
02-S016	4		139	82	84	60.5
02-S017	1		140	92	83	58
02-S017	3		140	88	72	58
02-S017	4		138	92	95	59.6
02-S018	1		132	96	85	56.8
02-S018	3		141	83	85	56.6
02-S018	4		125	86	81	58
02-S019	1		134	74	92	59.3
02-S019	4		144	74	82	58.1
02-S020	1		131	80	74	73
02-S020	3		145	93	82	72.7
02-S020	4		131	92	79	72
02-S021	1		120	79	82	54
02-S021	3		113	78	79	54
02-S021	4		127	84	76	56
02-S022	1		119	79	76	52
02-S022	3		122	78	75	52
02-S022	4		115	68	86	53.5
02-S023	1		130	87	79	63.1
02-S023	3		138	92	64	62
02-S023	4		131	96	64	61
02-S024	1		103	66	60	49.3
02-S024	3		122	76	59	49
02-S024	4		120	70	63	49.4
02-S025	1		115	65	69	59
02-S025	3		110	73	67	59
02-S025	4		118	75	76	59
02-S026	1		124	74	75	62
02-S026	3		134	82	74	62
02-S026	4		134	81	88	62
02-S027	1		130	98	71	69.8
02-S027	3		134	86	66	69.3
02-S027	4		122	91	62	70.9
02-S028	1		107	62	78	64
02-S028	3		125	74	81	64
02-S028	4		119	74	71	60
02-S029	1		123	86	86	70
02-S029	3		114	68	80	70
02-S029	4		129	84	84	71
02-S030	1		134	71	51	68.9
02-S031	1		134	86	85	59.5
02-S031	3		147	86	76	60.4
02-S031	4		133	88	74	60
02-S032	1		124	85	79	64
02-S032	3		121	83	76	63
02-S032	4		138	88	85	63
03-S001	1		123	91	71	70.5
03-S001	3		139	90	70	72.0
03-S001	4		126	94	68	69.7
03-S002	1		102	69	68	59.8
03-S002	3		123	80	65	58.8
03-S002	4		123	75	67	59.9
03-S003	1		129	70	85	55.6
03-S003	3		121	64	87	57.7
03-S003	4		121	75	83	57.2
03-S004	1		154	95	68	75.8
03-S004	3		158	104	67	76.6
03-S004	4		167	105	66	75.5
03-S005	1		124	94	72	69.1
03-S005	3		128	93	71	71.0
03-S005	4		119	85	78	71.1
03-S006	1		145	96	77	65.0
03-S006	2		132	90	83	65.6
03-S006	3		156	108	75	66.0
03-S006	4		147	106	70	65.5
03-S007	1		145	88	78	63.6
03-S008	1		127	67	79	59.4
03-S008	2		113	61	87	59.5
03-S008	4		115	57	77	58.9
03-S009	1		133	97	83	46.2
03-S009	3		125	87	94	48.1
03-S009	4		133	82	87	47.7
03-S010	1		138	85	69	58.9
03-S010	3		136	88	69	59.7
03-S010	4		130	78	64	58.3
03-S011	1		146	85	80	60.2
03-S011	3		130	74	85	61.1
03-S011	4		145	83	80	62.5
03-S012	1		130	82	65	73.0
03-S012	3		116	77	65	72.0
03-S012	4		137	87	67	73.2
03-S013	1		115	82	61	56.1
03-S013	3		118	78	63	56.3
03-S013	4		114	79	60	57.0
03-S014	1		156	87	63	64.5
03-S015	1		130	75	75	79.7
03-S015	3		125	80	75	80.0
03-S015	4		133	81	73	79.0
03-S016	1		99	63	73	58.2
03-S016	3		127	75	68	58.7
03-S016	4		122	72	83	61.1
03-S017	1		145	84	78	58.8
04-S001	1		131	72	84	74
04-S002	1		128	77	98	59
04-S002	3		133	79	98	59
04-S002	4		132	81	98	59
04-S003	1		150	89	70	56
04-S003	2		132	81	75	56
04-S003	3		148	91	83	56
04-S003	4		150	80	80	56
04-S004	1		144	95	73	61
04-S004	2		122	69	72	61
04-S004	3		126	73	67	61
04-S004	4		126	70	78	61
04-S005	1		128	76	100	72
04-S005	2		126	73	102	72
04-S005	3		126	76	99	72
04-S005	4		110	74	107	72
04-S006	1		147	85	87	74
04-S006	2		159	90	100	74
04-S006	3		143	84	85	74
04-S006	4		144	78	86	74
04-S007	1		148	78	84	61
04-S008	1		125	76	72	52
04-S008	4	ND
04-S009	1		126	84	98	60
04-S009	3		146	89	78	60
04-S009	4		149	86	78	60
04-S010	1		152	94	98	70
04-S010	4	ND
04-S011	1		146	78	104	70
04-S011	3		134	71	101	70
04-S011	4		102	61	90	70
04-S012	1		129	68	63	62
04-S012	3		152	104	62	62
04-S012	4		143	82	76	62
05-S001	1		125	76	60	54.2
05-S001	3		127	72	60	54.2
05-S001	4		130	80	60	54.2
05-S002	1		125	72	59	55.2
05-S002	3		127	74	60	55.2
05-S002	4		130	80	60	52.0
05-S003	1		130	72	62	62.1
05-S003	3		128	75	61	62.1
05-S003	4		130	75	60	62.1
05-S004	1		125	74	62	56.1
05-S004	3		129	72	64	56.1
05-S004	4		130	80	60	56.2
05-S005	1		132	81	70	58.2
05-S005	3		128	78	69	58.2
05-S005	4		125	76	70	58.2
05-S006	1		124	82	71	53.2
05-S006	3		125	72	70	54.0
05-S006	4		130	85	70	53.2
05-S007	1		124	69	65	48.5
05-S007	2		110	70	64	48.5
05-S007	3		125	76	67	48.5
05-S007	4		127	72	60	48.5
05-S008	1		130	75	70	69.5
05-S008	2		125	70	71	69.5
05-S008	3		130	74	70	69.5
05-S008	4		126	71	78	69.5
05-S009	1		130	80	65	88.1
05-S009	3		125	75	64	88.1
05-S009	4		126	76	62	88.1
05-S010	1		131	78	66	67.5
05-S010	2		125	76	65	67.5
05-S010	3		121	75	63	67.5
05-S010	4		132	71	60	67.5
05-S011	1		130	85	74	52.1
05-S011	3		130	85	74	52.1
05-S011	4		129	71	78	52.1
05-S012	1		105	65	60	58.1
05-S012	3		105	65	60	58.1
05-S012	4		110	70	61	58.1
05-S013	1		127	69	61	53.2
05-S013	4		125	70	62	53.2
05-S014	1		126	72	76	50.2
05-S014	3		124	70	74	50.2
05-S014	4		120	80	74	50.2
05-S015	1		124	71	70	86.1
05-S015	3		128	81	68	86.1
05-S015	4		130	70	60	86.1
05-S016	1		135	74	70	75.6
05-S016	3		130	72	72	75.6
05-S016	4		128	75	70	75.6
05-S017	1		120	75	62	58.2
05-S017	3		119	69	60	58.2
05-S017	4		122	72	60	58.2
05-S018	1		131	73	75	67.5
05-S018	3		125	70	73	67.5
05-S018	4		125	70	73	67.5
05-S019	1		130	80	73	55.5
05-S019	3		123	71	72	55.5
05-S019	4		123	71	72	55.5
05-S020	1		119	69	60	61.5
05-S021	1		131	79	60	75.2
05-S021	3		128	80	61	75.2
05-S021	4		128	79	64	75.2
05-S022	1		128	74	66	50.1
05-S022	3		125	74	64	50.1
05-S022	4		125	74	64	50.1
05-S023	1		131	80	63	56.1
05-S023	3		133	79	65	56.1
05-S023	4		128	80	64	56.1
05-S024	1		129	76	78	45.1
05-S024	3		129	76	78	45.1
05-S024	4	ND
06-S001	1		151	86	90	64.5
06-S001	2		138	83	87	64
06-S001	3		150	87	78	61.2
06-S001	4		149	88	81	62
06-S002	1		141	90	78	61.0
06-S002	2		155	89	76	61.0
06-S002	3		133	84	68	61.4
06-S002	4		123	78	58	63
06-S003	1		129	87	76	67.1
06-S003	3		117	80	85	68
06-S003	4		120	82	88	67.5
06-S004	1		112	66	69	56
06-S004	3		113	74	78	55.8
06-S004	4		91	64	77	56.1
06-S005	1		129	80	97	84
06-S005	3		132	85	84	84
06-S005	4		130	88	94	83.5
06-S006	1		133	77	75	53.7
06-S006	3		131	86	69	53.5
06-S006	4		126	83	76	53.5
06-S007	1		136	78	77	59.9
06-S007	3		111	74	83	59.5
06-S007	4		131	79	83	59.5
06-S008	1		106	78	83	62
06-S008	2		113	79	82	63
06-S008	3		120	79	85	62
06-S008	4		110	76	81	63
06-S009	1		123	75	82	68
06-S010	1		128	78	79	67.5
06-S010	2		108	75	76	67.5
06-S010	3		94	70	81	68
06-S010	4		85	67	83	68
06-S011	1		135	84	84	66
06-S011	3		123	74	76	66.5
06-S011	4		128	78	89	76.8
06-S012	1		126	74	87	76.8
06-S012	3		125	82	75	76.8
06-S012	4		119	75	82	76.8
06-S013	1		141	90	71	51.3
06-S013	3		147	79	76	52
06-S013	4		134	78	83	52
06-S014	1		114	78	63	79.8
06-S014	3		124	74	62	80
06-S014	4		129	76	67	80
06-S015	1		129	85	73	56
06-S015	3		139	90	69	57
06-S015	4		119	73	82	56
06-S016	1		122	76	66	66
06-S016	2		116	81	74	65
06-S016	3		117	94	64	66
06-S016	4		113	78	62	66
07-S001	1		119	67	87	85
07-S002	1		121	81	81	52
07-S002	3		121	80	63	52.6
07-S002	4		120	68	70	53
07-S003	1		119	81	65	60
07-S003	2		121	80	65	60
07-S003	3		118	76	72	62
07-S003	4		118	76	72	62
07-S004	1		133	67	62	92
07-S004	3		133	70	60	92
07-S004	4		120	86	80	90
07-S005	1		118	68	76	60
07-S005	2		120	79	70	60
07-S005	3		120	79	70	60
07-S005	4		118	72	82	60
07-S006	1		127	97	85	56
07-S006	2		118	62	78	56
07-S006	3		120	80	68	56
07-S006	4		147	97	93	56
07-S007	1		128	76	81	80
07-S007	2		128	76	81	80
07-S007	3		121	68	78	80
07-S007	4		124	72	70	80
07-S008	1		128	76	76	66
07-S008	3		118	78	65	66
07-S009	1		118	76	68	56
07-S009	3		120	80	67	56
07-S009	4		120	80	67	56
07-S010	1		118	76	68	57
07-S010	3		120	80	67	54
07-S011	1		141	64	97	61
07-S011	3		121	78	70	60
07-S011	4		121	79	71	60
07-S012	1		120	79	74	55
07-S012	2		104	67	76	55
07-S012	3		104	67	76	55
07-S012	4		105	70	76	56
07-S013	1		122	74	76	57
07-S014	1		130	71	82	79
07-S014	2		129	69	81	79
07-S014	3		127	70	80	79
07-S014	4		126	75	79	80
07-S015	1		120	79	80	80
07-S015	3		122	78	79	80
07-S015	4		123	68	75	71
07-S016	1		100	81	80	60.1
07-S017	1		123	75	76	74
07-S017	3		125	78	78	74
07-S017	4		121	79	76	74
07-S018	1		120	79	79	63
07-S018	3		120	78	81	63
07-S018	4		121	79	80	63
07-S019	1		125	73	79	73
07-S019	3		127	68	76	73
07-S019	4		127	67	78	73
07-S020	1		121	80	78	72
07-S020	3		121	79	79	72
07-S020	4		120	80	82	72
07-S021	1		121	79	87	72
07-S021	3		121	78	82	71
07-S021	4		123	80	82	72
08-S001	1		137	76	63	50.0
08-S001	2		138	79	61	50.0
08-S001	3		137	77	63	50.0
08-S001	4		135	74	74	50.0
08-S002	1		116	65	56	64.0
08-S002	2		121	65	55	64.0
08-S002	3		122	65	55	64.0
08-S002	4		120	67	60	62.0
08-S003	1		117	71	67	70.0
08-S003	2		120	73	69	70.0
08-S003	3		135	78	70	70.0
08-S003	4		123	76	69	70.0
08-S004	1		109	65	80	53.0
08-S004	2		115	67	83	53.0
08-S004	3		134	72	88	53.0
08-S004	4		126	70	78	53.0
08-S005	1		122	74	62	75.0
08-S005	2		122	61	65	75.0
08-S005	3		126	68	69	75.0
08-S005	4		133	77	61	75.0
08-S006	1		129	69	60	60.0
08-S006	2		117	66	59	60.0
08-S006	3		127	70	68	60.0
08-S006	4		130	63	65	60.0
08-S007	1		131	77	66	66.0
08-S007	2		135	81	67	66.0
08-S007	3		131	73	69	66.0
08-S007	4		134	79	69	66.0
08-S008	1		118	72	81	70.0
08-S008	2		128	80	88	70.0
08-S008	3		118	70	84	70.0
08-S008	4		115	77	85	70.0
08-S009	1		113	69	70	62.0
08-S009	2		134	76	66	62.0
08-S009	3		129	80	62	62.0
08-S009	4		138	77	57	61.0
08-S010	1		134	79	69	60.0
08-S010	2		136	74	76	60.0
08-S010	3		132	74	64	60.0
08-S010	4		134	76	70	60.0
08-S011	1		130	84	78	58.0
08-S012	1		100	66	74	62.0
08-S012	2		108	65	74	62.0
08-S012	3		108	67	73	62.0
08-S012	4		100	68	72	62.0
08-S013	1		101	60	61	55.0
08-S013	2		101	65	62	55.0
08-S013	3		104	68	63	55.0
08-S013	4		106	69	62	55.0
08-S014	1		126	76	58	60.0
08-S014	2		130	81	64	60.0
08-S014	3		126	78	59	60.0
08-S014	4		135	80	64	60.0
08-S015	1		130	84	67	55.0
08-S015	2		125	80	80	55.0
08-S015	3		122	80	67	55.0
08-S015	4		118	97	77	55.0
08-S016	1		119	77	88	63.0
08-S016	2		122	77	88	63.0
08-S016	3		119	75	81	63.0
08-S016	4		121	73	80	61.0
08-S017	1		126	71	64	67.0
08-S017	2		121	71	73	67.0
08-S017	3		132	75	67	67.0
08-S017	4		111	68	72	67.0
08-S018	1		130	72	87	54.0
08-S018	2		126	77	87	54.0
08-S018	3		138	79	84	54.0
08-S018	4		138	73	78	54.0
08-S019	1		125	78	63	57.0
08-S019	2		122	68	69	57.0
08-S019	3		129	73	63	57.0
08-S019	4		134	89	64	56.0
08-S020	1		111	71	65	51
08-S020	2		126	68	68	51.0
08-S020	3		125	74	70	51.0
08-S020	4		119	70	69	51
08-S021	1		120	74	71	55.0
08-S021	2		113	76	73	55.0
08-S021	3		128	73	72	55.0
08-S021	4		116	70	65	55
09-S001	1		126	73	69	51.6
09-S001	3		93	61	67	51.8
09-S001	4		98	61	65	51.2
09-S002	1		138	77	72	53.9
09-S002	3		152	84	75	54.2
09-S002	4		141	84	74	53.4
09-S003	1		122	90	60	55.7
09-S003	3		138	97	79	55.5
09-S003	4		100	75	85	55.5
09-S004	1		136	83	74	88.3
09-S004	2		129	83	75	89.2
09-S004	3		127	97	143	92.3
09-S005	1		122	78	74	60
09-S005	3		122	75	63	60.2
09-S005	4		105	62	74	60.5
09-S006	1		126	71	71	51
09-S006	3		129	71	72	55.1
09-S006	4		111	61	75	55.3
09-S007	1		118	72	63	59.3
09-S007	3		121	70	63	58.9
09-S008	1		126	79	76	56.8
09-S008	2		127	76	76	56.6
09-S008	3		120	79	76	55
09-S008	4		122	84	76	57
09-S009	1		120	65	72	71.9
09-S009	2		114	60	70	72.1
09-S009	3		105	66	76	72
09-S009	4		105	67	78	72
09-S010	1		125	73	83	86
09-S011	1		125	90	64	62.5
09-S011	2		120	71	70	62
09-S011	3		121	73	60	62
09-S011	4		131	85	78	61.2
09-S012	1		124	93	70	119
09-S012	2		133	97	88	119.4
09-S012	3		136	89	78	119.2
09-S012	4		145	100	70	119.2
09-S013	1		126	86	70	63
09-S013	2		121	72	72	63.2
09-S013	3		123	78	67	62.4
09-S013	4		125	87	75	63.2
09-S014	1		127	81	65	53.2
09-S015	1		131	75	70	60.4
09-S015	3		124	72	74	61.2
09-S015	4		155	82	71	61.4
09-S016	1		140	82	74	55.7
09-S017	1		152	61	68	66
09-S017	2		147	83	85	66.2
09-S017	3		160	88	76	67.4
09-S017	4		142	93	87	68.5
09-S018	1		121	77	84	65
09-S018	3		127	73	75	64.7
09-S018	4		117	67	82	65.2
09-S019	1		142	99	75	85
09-S019	2		140	99	65	85.3
09-S019	3		151	98	84	86.6
09-S019	4		139	99	72	85.4
09-S020	1		114	69	87	57
09-S020	3		116	78	77	58.2
09-S020	4		107	72	80	56.8
09-S021	1		139	90	73	53
09-S021	3		140	91	67	53.3
09-S021	4		140	84	66	54
10-S001	1		130	80	79	68
10-S001	2		141	78	77	68.1
10-S001	3		155	78	75	70
10-S001	4		145	78	90	70
10-S002	1		125	75	68	48
10-S002	2		116	70	80	49.5
10-S002	3		114	70	79	50.1
10-S002	4		126	68	71	52.6
10-S003	1		115	64	68	59
10-S003	2		125	69	68	58.3
10-S003	3		127	69	68	60
10-S003	4		148	81	60	57.7
10-S004	1		120	75	70	49
10-S004	3		132	73	63	51.1
10-S004	4		109	63	83	50
10-S005	1		128	81	76	67.5
10-S005	2		115	70	65	67
10-S005	3		138	75	73	68
10-S005	4		127	78	63	67
10-S006	1		120	70	78	73
10-S006	2		126	75	68	70
10-S006	3		130	73	75	69
10-S006	4		134	78	78	73
10-S007	1		135	77	80	44.6
10-S007	3		117	78	75	43
10-S007	4		128	74	67	45
10-S008	1		132	74	67	62
10-S008	2		116	68	64	61
10-S008	3		124	74	64	62
10-S008	4		121	75	64	61
10-S009	1		136	74	94	66
10-S009	4	ND
10-S010	1		140	90	64	58.5
10-S010	3		146	62	60	60
10-S010	4		145	91	69	58.5
10-S011	1		129	73	89	82.7
10-S011	3		145	75	90	83.5
10-S011	4		137	72	74	82.7
10-S012	1		140	70	82	58
10-S012	4	ND
10-S013	1		140	80	76	78
10-S013	3		141	77	80	80
10-S013	4		140	80	77	79
10-S014	1		139	80	95	75.5
10-S014	3		139	77	89	77
10-S014	4		135	78	66	76.9
10-S015	1		130	80	87	52
10-S015	3		118	69	73	54.2
10-S015	4		140	77	87	54.5

## Sheet: EG
Scressing No.	Visit No.	ND	Examination date	Result
01-S001	1		2015-08-UK	Abnormal(NCS)
01-S001	4		2015-09-UK	Abnormal(NCS)
01-S002	1		2015-08-UK	Normal
01-S003	1		2015-09-UK	Abnormal(NCS)
01-S003	4		2015-09-UK	Normal
01-S004	1		2015-09-UK	Normal
01-S004	4		2015-10-UK	Normal
01-S005	1		2015-09-UK	Abnormal(NCS)
01-S005	4		2015-09-UK	Normal
01-S006	1		2015-09-UK	Normal
01-S006	4		2015-10-UK	Normal
01-S007	1		2015-09-UK	Abnormal(NCS)
01-S007	4		2015-10-UK	Abnormal(NCS)
01-S008	1		2015-09-UK	Normal
01-S008	4		2015-10-UK	Normal
01-S009	1		2015-09-UK	Normal
01-S009	4		2015-11-UK	Normal
01-S010	1		2015-09-UK	Abnormal(NCS)
01-S010	4		2015-10-UK	Abnormal(NCS)
01-S011	1		2015-10-UK	Normal
01-S011	4		2015-11-UK	Normal
01-S012	1		2015-10-UK	Abnormal(NCS)
01-S012	4		2015-11-UK	Abnormal(NCS)
01-S013	1		2015-10-UK	Abnormal(NCS)
01-S013	4		2015-11-UK	Normal
01-S014	1		2015-10-UK	Normal
01-S014	4		2015-11-UK	Normal
01-S015	1		2015-10-UK	Abnormal(NCS)
01-S015	4	ND
01-S016	1		2015-10-UK	Normal
01-S016	4		2015-11-UK	Abnormal(NCS)
01-S017	1		2015-10-UK	Normal
01-S017	4		2015-11-UK	Normal
01-S018	1		2015-10-UK	Abnormal(NCS)
01-S018	4		2015-11-UK	Abnormal(NCS)
01-S019	1		2015-10-UK	Normal
01-S019	4		2015-11-UK	Abnormal(NCS)
01-S020	1		2015-10-UK	Normal
01-S020	4		2015-11-UK	Abnormal(NCS)
01-S021	1		2015-10-UK	Normal
01-S021	4		2015-11-UK	Normal
01-S022	1		2015-12-UK	Normal
01-S022	4		2016-01-UK	Normal
01-S023	1		2015-12-UK	Normal
01-S024	1		2016-01-UK	Normal
01-S024	4		2016-02-UK	Abnormal(NCS)
01-S025	1		2016-01-UK	Normal
01-S025	4		2016-02-UK	Abnormal(NCS)
01-S026	1		2016-01-UK	Abnormal(NCS)
01-S026	4		2016-02-UK	Abnormal(NCS)
01-S027	1		2016-02-UK	Abnormal(NCS)
01-S027	4		2016-03-UK	Abnormal(NCS)
01-S028	1		2016-02-UK	Abnormal(NCS)
01-S028	4	ND
02-S001	1		2015-08-UK	Normal
02-S001	4		2015-09-UK	Abnormal(NCS)
02-S002	1		2015-08-UK	Abnormal(NCS)
02-S003	1		2015-08-UK	Abnormal(NCS)
02-S003	4		2015-09-UK	Normal
02-S004	1		2015-08-UK	Abnormal(NCS)
02-S004	4		2015-10-UK	Abnormal(NCS)
02-S005	1		2015-10-UK	Normal
02-S005	4		2015-11-UK	Normal
02-S006	1		2015-10-UK	Abnormal(NCS)
02-S006	4		2015-11-UK	Normal
02-S007	1		2015-10-UK	Normal
02-S007	4	ND
02-S008	1		2015-10-UK	Normal
02-S008	4		2015-11-UK	Normal
02-S009	1		2015-11-UK	Abnormal(NCS)
02-S009	4		2015-12-UK	Normal
02-S010	1		2015-11-UK	Normal
02-S010	4		2015-12-UK	Normal
02-S011	1		2015-11-UK	Normal
02-S011	4		2015-12-UK	Normal
02-S012	1		2015-11-UK	Abnormal(NCS)
02-S012	4		2015-12-UK	Abnormal(NCS)
02-S013	1		2015-11-UK	Normal
02-S013	4		2015-12-UK	Normal
02-S014	1		2015-11-UK	Normal
02-S014	4		2015-12-UK	Normal
02-S015	1		2015-11-UK	Normal
02-S015	4		2015-12-UK	Normal
02-S016	1		2015-11-UK	Abnormal(NCS)
02-S016	4		2015-12-UK	Abnormal(NCS)
02-S017	1		2015-11-UK	Abnormal(NCS)
02-S017	4		2015-12-UK	Abnormal(NCS)
02-S018	1		2015-12-UK	Normal
02-S018	4		2016-01-UK	Normal
02-S019	1		2015-12-UK	Normal
02-S019	4		2015-12-UK	Normal
02-S020	1		2015-12-UK	Normal
02-S020	4		2016-01-UK	Normal
02-S021	1		2015-12-UK	Abnormal(NCS)
02-S021	4		2016-01-UK	Abnormal(NCS)
02-S022	1		2015-12-UK	Abnormal(NCS)
02-S022	4		2016-01-UK	Normal
02-S023	1		2015-12-UK	Abnormal(NCS)
02-S023	4		2016-01-UK	Abnormal(NCS)
02-S024	1		2015-12-UK	Abnormal(NCS)
02-S024	4		2016-01-UK	Abnormal(NCS)
02-S025	1		2015-12-UK	Normal
02-S025	4		2016-01-UK	Abnormal(NCS)
02-S026	1		2015-12-UK	Normal
02-S026	4		2016-01-UK	Normal
02-S027	1		2016-01-UK	Normal
02-S027	4		2016-02-UK	Abnormal(NCS)
02-S028	1		2016-01-UK	Normal
02-S028	4		2016-02-UK	Normal
02-S029	1		2016-01-UK	Normal
02-S029	4		2016-03-UK	Normal
02-S030	1		2016-01-UK	Abnormal(CS)
02-S031	1		2016-01-UK	Normal
02-S031	4		2016-02-UK	Normal
02-S032	1		2016-02-UK	Normal
02-S032	4		2016-03-UK	Normal
03-S001	1		2015-09-UK	Normal
03-S001	4		2015-10-UK	Normal
03-S002	1		2015-09-UK	Normal
03-S002	4		2015-10-UK	Normal
03-S003	1		2015-09-UK	Abnormal(NCS)
03-S003	4		2015-10-UK	Normal
03-S004	1		2015-10-UK	Normal
03-S004	4		2015-11-UK	Normal
03-S005	1		2015-10-UK	Abnormal(NCS)
03-S005	4		2015-11-UK	Abnormal(NCS)
03-S006	1		2015-10-UK	Abnormal(NCS)
03-S006	4		2015-11-UK	Abnormal(NCS)
03-S007	1		2015-10-UK	Normal
03-S008	1		2015-10-UK	Normal
03-S008	4		2015-11-UK	Normal
03-S009	1		2015-10-UK	Abnormal(NCS)
03-S009	4		2015-11-UK	Normal
03-S010	1		2015-11-UK	Normal
03-S010	4		2015-12-UK	Abnormal(NCS)
03-S011	1		2015-11-UK	Normal
03-S011	4		2015-12-UK	Abnormal(NCS)
03-S012	1		2015-11-UK	Normal
03-S012	4		2015-12-UK	Normal
03-S013	1		2015-11-UK	Abnormal(NCS)
03-S013	4		2015-12-UK	Abnormal(NCS)
03-S014	1		2015-12-UK	Abnormal(NCS)
03-S015	1		2016-01-UK	Normal
03-S015	4		2016-02-UK	Normal
03-S016	1		2016-01-UK	Normal
03-S016	4		2016-02-UK	Normal
03-S017	1		2016-01-UK	Normal
04-S001	1	ND
04-S002	1		2015-11-UK	Normal
04-S002	4		2015-11-UK	Normal
04-S003	1		2015-11-UK	Normal
04-S003	4		2015-12-UK	Normal
04-S004	1		2015-11-UK	Abnormal(NCS)
04-S004	4		2015-12-UK	Normal
04-S005	1		2015-11-UK	Normal
04-S005	4		2015-12-UK	Normal
04-S006	1		2015-12-UK	Normal
04-S006	4		2016-01-UK	Normal
04-S007	1		2015-12-UK	Normal
04-S008	1		2015-12-UK	Normal
04-S008	4	ND
04-S009	1		2015-12-UK	Normal
04-S009	4		2016-01-UK	Normal
04-S010	1		2016-01-UK	Abnormal(NCS)
04-S010	4	ND
04-S011	1		2016-01-UK	Abnormal(NCS)
04-S011	4		2016-02-UK	Normal
04-S012	1		2016-02-UK	Normal
04-S012	4		2016-03-UK	Abnormal(NCS)
05-S001	1		2015-09-UK	Abnormal(NCS)
05-S001	4		2015-10-UK	Normal
05-S002	1		2015-09-UK	Abnormal(NCS)
05-S002	4		2015-10-UK	Abnormal(NCS)
05-S003	1		2015-09-UK	Normal
05-S003	4		2015-10-UK	Normal
05-S004	1		2015-09-UK	Abnormal(NCS)
05-S004	4		2015-10-UK	Normal
05-S005	1		2015-09-UK	Normal
05-S005	4		2015-10-UK	Normal
05-S006	1		2015-09-UK	Normal
05-S006	4		2015-10-UK	Normal
05-S007	1		2015-09-UK	Normal
05-S007	4		2015-11-UK	Abnormal(NCS)
05-S008	1		2015-10-UK	Normal
05-S008	4		2015-11-UK	Normal
05-S009	1		2015-10-UK	Normal
05-S009	4		2015-11-UK	Normal
05-S010	1		2015-10-UK	Normal
05-S010	4		2015-11-UK	Abnormal(NCS)
05-S011	1		2015-10-UK	Normal
05-S011	4		2015-11-UK	Normal
05-S012	1		2015-10-UK	Abnormal(NCS)
05-S012	4		2015-11-UK	Normal
05-S013	1		2015-10-UK	Abnormal(NCS)
05-S013	4		2015-10-UK	Abnormal(NCS)
05-S014	1		2015-11-UK	Normal
05-S014	4		2015-12-UK	Normal
05-S015	1		2015-11-UK	Normal
05-S015	4		2015-12-UK	Abnormal(NCS)
05-S016	1		2015-11-UK	Abnormal(NCS)
05-S016	4		2015-12-UK	Normal
05-S017	1		2015-11-UK	Abnormal(NCS)
05-S017	4		2015-12-UK	Abnormal(NCS)
05-S018	1		2015-11-UK	Normal
05-S018	4		2015-12-UK	Normal
05-S019	1		2015-11-UK	Normal
05-S019	4		2015-12-UK	Normal
05-S020	1		2015-12-UK	Normal
05-S021	1		2015-12-UK	Abnormal(NCS)
05-S021	4		2016-01-UK	Abnormal(NCS)
05-S022	1		2016-01-UK	Abnormal(NCS)
05-S022	4		2016-02-UK	Abnormal(NCS)
05-S023	1		2016-02-UK	Normal
05-S023	4		2016-02-UK	Normal
05-S024	1		2016-02-UK	Abnormal(NCS)
05-S024	4	ND
06-S001	1		2015-10-UK	Normal
06-S001	4		2015-11-UK	Normal
06-S002	1		2015-10-UK	Abnormal(NCS)
06-S002	4		2015-11-UK	Abnormal(NCS)
06-S003	1		2015-10-UK	Abnormal(NCS)
06-S003	4		2015-12-UK	Abnormal(NCS)
06-S004	1		2015-11-UK	Normal
06-S004	4		2015-12-UK	Normal
06-S005	1		2015-12-UK	Normal
06-S005	4		2016-01-UK	Normal
06-S006	1		2015-12-UK	Abnormal(NCS)
06-S006	4		2016-01-UK	Abnormal(NCS)
06-S007	1		2015-12-UK	Normal
06-S007	4		2016-01-UK	Normal
06-S008	1		2015-12-UK	Normal
06-S008	4		2016-02-UK	Normal
06-S009	1		2015-12-UK	Normal
06-S010	1		2015-12-UK	Normal
06-S010	4		2016-02-UK	Normal
06-S011	1		2016-01-UK	Normal
06-S011	4		2016-02-UK	Normal
06-S012	1		2016-01-UK	Abnormal(NCS)
06-S012	4		2016-02-UK	Abnormal(NCS)
06-S013	1		2016-01-UK	Normal
06-S013	4		2016-02-UK	Abnormal(NCS)
06-S014	1		2016-01-UK	Abnormal(NCS)
06-S014	4		2016-02-UK	Abnormal(NCS)
06-S015	1		2016-01-UK	Normal
06-S015	4		2016-02-UK	Normal
06-S016	1		2016-01-UK	Abnormal(NCS)
06-S016	4		2016-02-UK	Abnormal(NCS)
07-S001	1	ND
07-S002	1		2015-08-UK	Abnormal(NCS)
07-S002	4		2015-09-UK	Abnormal(NCS)
07-S003	1		2015-08-UK	Normal
07-S003	4		2015-10-UK	Normal
07-S004	1		2015-08-UK	Normal
07-S004	4		2015-09-UK	Normal
07-S005	1		2015-09-UK	Abnormal(NCS)
07-S005	4		2015-10-UK	Abnormal(NCS)
07-S006	1		2015-09-UK	Abnormal(NCS)
07-S006	4		2015-11-UK	Abnormal(NCS)
07-S007	1		2015-09-UK	Abnormal(NCS)
07-S007	4		2015-11-UK	Abnormal(NCS)
07-S008	1		2015-09-UK	Abnormal(NCS)
07-S009	1		2015-09-UK	Abnormal(NCS)
07-S009	4		2015-10-UK	Abnormal(NCS)
07-S010	1		2015-10-UK	Abnormal(NCS)
07-S011	1		2015-10-UK	Normal
07-S011	4		2015-11-UK	Normal
07-S012	1		2015-10-UK	Normal
07-S012	4		2015-11-UK	Abnormal(NCS)
07-S013	1		2015-10-UK	Abnormal(NCS)
07-S014	1		2015-10-UK	Abnormal(NCS)
07-S014	4		2015-12-UK	Abnormal(NCS)
07-S015	1		2015-11-UK	Abnormal(NCS)
07-S015	4		2015-11-UK	Abnormal(NCS)
07-S016	1	ND
07-S017	1		2015-11-UK	Normal
07-S017	4		2015-12-UK	Abnormal(NCS)
07-S018	1		2015-12-UK	Abnormal(NCS)
07-S018	4		2015-12-UK	Abnormal(NCS)
07-S019	1		2015-11-UK	Normal
07-S019	4		2015-12-UK	Normal
07-S020	1		2015-12-UK	Normal
07-S020	4		2016-01-UK	Abnormal(NCS)
07-S021	1		2015-12-UK	Normal
07-S021	4		2016-01-UK	Abnormal(NCS)
08-S001	1		2015-09-UK	Abnormal(NCS)
08-S001	4		2015-10-UK	Abnormal(NCS)
08-S002	1		2015-09-UK	Abnormal(NCS)
08-S002	4		2015-10-UK	Abnormal(NCS)
08-S003	1		2015-09-UK	Normal
08-S003	4		2015-10-UK	Normal
08-S004	1		2015-10-UK	Abnormal(NCS)
08-S004	4		2015-11-UK	Abnormal(NCS)
08-S005	1		2015-11-UK	Abnormal(NCS)
08-S005	4		2015-12-UK	Abnormal(NCS)
08-S006	1		2015-11-UK	Abnormal(NCS)
08-S006	4		2015-12-UK	Normal
08-S007	1		2015-11-UK	Abnormal(NCS)
08-S007	4		2015-12-UK	Normal
08-S008	1		2015-11-UK	Normal
08-S008	4		2015-12-UK	Normal
08-S009	1		2015-11-UK	Normal
08-S009	4		2015-12-UK	Abnormal(NCS)
08-S010	1		2015-11-UK	Abnormal(NCS)
08-S010	4		2015-12-UK	Normal
08-S011	1		2015-11-UK	Abnormal(NCS)
08-S012	1		2015-12-UK	Normal
08-S012	4		2016-01-UK	Normal
08-S013	1		2015-12-UK	Normal
08-S013	4		2016-01-UK	Normal
08-S014	1		2015-12-UK	Normal
08-S014	4		2016-01-UK	Normal
08-S015	1		2015-12-UK	Normal
08-S015	4		2016-02-UK	Normal
08-S016	1		2016-01-UK	Normal
08-S016	4		2016-02-UK	Normal
08-S017	1		2016-01-UK	Normal
08-S017	4		2016-02-UK	Abnormal(NCS)
08-S018	1		2016-01-UK	Normal
08-S018	4		2016-03-UK	Normal
08-S019	1		2016-02-UK	Abnormal(NCS)
08-S019	4		2016-03-UK	Abnormal(NCS)
08-S020	1		2016-02-UK	Normal
08-S020	4		2016-03-UK	Normal
08-S021	1		2016-02-UK	Normal
08-S021	4		2016-03-UK	Abnormal(NCS)
09-S001	1		2015-09-UK	Normal
09-S001	4		2015-10-UK	Normal
09-S002	1		2015-09-UK	Abnormal(NCS)
09-S002	4		2015-10-UK	Abnormal(NCS)
09-S003	1		2015-09-UK	Abnormal(NCS)
09-S003	4		2015-10-UK	Normal
09-S004	1		2015-09-UK	Normal
09-S005	1		2015-09-UK	Normal
09-S005	4		2015-10-UK	Normal
09-S006	1		2015-09-UK	Normal
09-S006	4		2015-10-UK	Normal
09-S007	1		2015-09-UK	Abnormal(NCS)
09-S008	1		2015-10-UK	Normal
09-S008	4		2015-11-UK	Normal
09-S009	1		2015-10-UK	Normal
09-S009	4		2015-11-UK	Normal
09-S010	1		2015-10-UK	Normal
09-S011	1		2015-11-UK	Normal
09-S011	4		2015-12-UK	Normal
09-S012	1		2015-12-UK	Normal
09-S012	4		2015-12-UK	Abnormal(NCS)
09-S013	1		2015-12-UK	Abnormal(NCS)
09-S013	4		2016-01-UK	Abnormal(NCS)
09-S014	1		2015-12-UK	Normal
09-S015	1		2015-12-UK	Normal
09-S015	4		2016-01-UK	Normal
09-S016	1		2015-12-UK	Normal
09-S017	1		2016-01-UK	Normal
09-S017	4		2016-02-UK	Normal
09-S018	1		2016-01-UK	Abnormal(NCS)
09-S018	4		2016-02-UK	Normal
09-S019	1		2016-01-UK	Normal
09-S019	4		2016-02-UK	Normal
09-S020	1		2016-02-UK	Normal
09-S020	4		2016-03-UK	Normal
09-S021	1		2016-02-UK	Normal
09-S021	4		2016-03-UK	Abnormal(NCS)
10-S001	1		2016-01-UK	Normal
10-S001	4		2016-02-UK	Normal
10-S002	1		2016-01-UK	Normal
10-S002	4		2016-02-UK	Normal
10-S003	1		2016-01-UK	Abnormal(NCS)
10-S003	4		2016-02-UK	Abnormal(NCS)
10-S004	1		2016-01-UK	Abnormal(NCS)
10-S004	4		2016-02-UK	Abnormal(NCS)
10-S005	1		2016-01-UK	Normal
10-S005	4		2016-02-UK	Normal
10-S006	1		2016-01-UK	Normal
10-S006	4		2016-02-UK	Normal
10-S007	1		2016-01-UK	Abnormal(NCS)
10-S007	4		2016-02-UK	Normal
10-S008	1		2016-01-UK	Abnormal(NCS)
10-S008	4		2016-02-UK	Abnormal(NCS)
10-S009	1		2016-01-UK	Normal
10-S009	4	ND
10-S010	1		2016-02-UK	Normal
10-S010	4		2016-03-UK	Normal
10-S011	1		2016-02-UK	Normal
10-S011	4		2016-03-UK	Normal
10-S012	1		2016-02-UK	Abnormal(NCS)
10-S012	4	ND
10-S013	1		2016-02-UK	Normal
10-S013	4		2016-03-UK	Normal
10-S014	1		2016-02-UK	Normal
10-S014	4		2016-03-UK	Abnormal(NCS)
10-S015	1		2016-02-UK	Normal
10-S015	4		2016-03-UK	Normal

## Sheet: LY
Screening No.	Visit No.	ND	Sample collection date
01-S001	1		2015-08-UK
01-S001	4		2015-09-UK
01-S002	1		2015-08-UK
01-S003	1		2015-09-UK
01-S003	4		2015-09-UK
01-S004	1		2015-09-UK
01-S004	4		2015-10-UK
01-S005	1		2015-09-UK
01-S005	4		2015-09-UK
01-S006	1		2015-09-UK
01-S006	4		2015-10-UK
01-S007	1		2015-09-UK
01-S007	4		2015-10-UK
01-S008	1		2015-09-UK
01-S008	4		2015-10-UK
01-S009	1		2015-09-UK
01-S009	4		2015-11-UK
01-S010	1		2015-09-UK
01-S010	4		2015-10-UK
01-S011	1		2015-10-UK
01-S011	4		2015-11-UK
01-S012	1		2015-10-UK
01-S012	4		2015-11-UK
01-S013	1		2015-10-UK
01-S013	4		2015-11-UK
01-S014	1		2015-10-UK
01-S014	4		2015-11-UK
01-S015	1		2015-10-UK
01-S015	4	ND
01-S016	1		2015-10-UK
01-S016	4		2015-11-UK
01-S017	1		2015-10-UK
01-S017	4		2015-11-UK
01-S018	1		2015-10-UK
01-S018	4		2015-11-UK
01-S019	1		2015-10-UK
01-S019	4		2015-11-UK
01-S020	1		2015-10-UK
01-S020	4		2015-11-UK
01-S021	1		2015-10-UK
01-S021	4		2015-11-UK
01-S022	1		2015-12-UK
01-S022	4		2016-01-UK
01-S023	1		2015-12-UK
01-S024	1		2016-01-UK
01-S024	4		2016-02-UK
01-S025	1		2016-01-UK
01-S025	4		2016-02-UK
01-S026	1		2016-01-UK
01-S026	4		2016-02-UK
01-S027	1		2016-02-UK
01-S027	4		2016-03-UK
01-S028	1		2016-02-UK
01-S028	4	ND
02-S001	1		2015-08-UK
02-S001	4		2015-09-UK
02-S002	1		2015-08-UK
02-S003	1		2015-08-UK
02-S003	4		2015-09-UK
02-S004	1		2015-08-UK
02-S004	4		2015-10-UK
02-S005	1		2015-10-UK
02-S005	4		2015-11-UK
02-S006	1		2015-10-UK
02-S006	4		2015-11-UK
02-S007	1		2015-10-UK
02-S007	4	ND
02-S008	1		2015-10-UK
02-S008	4		2015-11-UK
02-S009	1		2015-11-UK
02-S009	4		2015-12-UK
02-S010	1		2015-11-UK
02-S010	4		2015-12-UK
02-S011	1		2015-11-UK
02-S011	4		2015-12-UK
02-S012	1		2015-11-UK
02-S012	4		2015-12-UK
02-S013	1		2015-11-UK
02-S013	4		2015-12-UK
02-S014	1		2015-11-UK
02-S014	4		2015-12-UK
02-S015	1		2015-11-UK
02-S015	4		2015-12-UK
02-S016	1		2015-11-UK
02-S016	4		2015-12-UK
02-S017	1		2015-11-UK
02-S017	4		2015-12-UK
02-S018	1		2015-12-UK
02-S018	4		2016-01-UK
02-S019	1		2015-12-UK
02-S019	4		2015-12-UK
02-S020	1		2015-12-UK
02-S020	4		2016-01-UK
02-S021	1		2015-12-UK
02-S021	4		2016-01-UK
02-S022	1		2015-12-UK
02-S022	4		2016-01-UK
02-S023	1		2015-12-UK
02-S023	4		2016-01-UK
02-S024	1		2015-12-UK
02-S024	4		2016-01-UK
02-S025	1		2015-12-UK
02-S025	4		2016-01-UK
02-S026	1		2015-12-UK
02-S026	4		2016-01-UK
02-S027	1		2016-01-UK
02-S027	4		2016-02-UK
02-S028	1		2016-01-UK
02-S028	4		2016-02-UK
02-S029	1		2016-01-UK
02-S029	4		2016-03-UK
02-S030	1		2016-01-UK
02-S031	1		2016-01-UK
02-S031	4		2016-02-UK
02-S032	1		2016-02-UK
02-S032	4		2016-03-UK
03-S001	1		2015-09-UK
03-S001	4		2015-10-UK
03-S002	1		2015-09-UK
03-S002	4		2015-10-UK
03-S003	1		2015-09-UK
03-S003	4		2015-10-UK
03-S004	1		2015-10-UK
03-S004	4		2015-11-UK
03-S005	1		2015-10-UK
03-S005	4		2015-11-UK
03-S006	1		2015-10-UK
03-S006	4		2015-11-UK
03-S007	1		2015-10-UK
03-S008	1		2015-10-UK
03-S008	4		2015-11-UK
03-S009	1		2015-10-UK
03-S009	4		2015-11-UK
03-S010	1		2015-11-UK
03-S010	4		2015-12-UK
03-S011	1		2015-11-UK
03-S011	4		2015-12-UK
03-S012	1		2015-11-UK
03-S012	4		2015-12-UK
03-S013	1		2015-11-UK
03-S013	4		2015-12-UK
03-S014	1		2015-12-UK
03-S015	1		2016-01-UK
03-S015	4		2016-02-UK
03-S016	1		2016-01-UK
03-S016	4		2016-02-UK
03-S017	1		2016-01-UK
04-S001	1		2015-10-UK
04-S002	1		2015-10-UK
04-S002	4		2015-11-UK
04-S003	1		2015-11-UK
04-S003	4		2015-12-UK
04-S004	1		2015-11-UK
04-S004	4		2015-12-UK
04-S005	1		2015-11-UK
04-S005	4		2015-12-UK
04-S006	1		2015-12-UK
04-S006	4		2016-01-UK
04-S007	1		2015-12-UK
04-S008	1		2015-12-UK
04-S008	4	ND
04-S009	1		2015-12-UK
04-S009	4		2016-01-UK
04-S010	1		2016-01-UK
04-S010	4	ND
04-S011	1		2016-01-UK
04-S011	4		2016-02-UK
04-S012	1		2016-02-UK
04-S012	4		2016-03-UK
05-S001	1		2015-09-UK
05-S001	4		2015-10-UK
05-S002	1		2015-09-UK
05-S002	4		2015-10-UK
05-S003	1		2015-09-UK
05-S003	4		2015-10-UK
05-S004	1		2015-09-UK
05-S004	4		2015-10-UK
05-S005	1		2015-09-UK
05-S005	4		2015-10-UK
05-S006	1		2015-09-UK
05-S006	4		2015-10-UK
05-S007	1		2015-09-UK
05-S007	4		2015-11-UK
05-S008	1		2015-10-UK
05-S008	4		2015-11-UK
05-S009	1		2015-10-UK
05-S009	4		2015-11-UK
05-S010	1		2015-10-UK
05-S010	4		2015-11-UK
05-S011	1		2015-10-UK
05-S011	4		2015-11-UK
05-S012	1		2015-10-UK
05-S012	4		2015-11-UK
05-S013	1		2015-10-UK
05-S013	4		2015-10-UK
05-S014	1		2015-11-UK
05-S014	4		2015-12-UK
05-S015	1		2015-11-UK
05-S015	4		2015-12-UK
05-S016	1		2015-11-UK
05-S016	4		2015-12-UK
05-S017	1		2015-11-UK
05-S017	4		2015-12-UK
05-S018	1		2015-11-UK
05-S018	4		2015-12-UK
05-S019	1		2015-11-UK
05-S019	4		2015-12-UK
05-S020	1		2015-12-UK
05-S021	1		2015-12-UK
05-S021	4		2016-01-UK
05-S022	1		2016-01-UK
05-S022	4		2016-02-UK
05-S023	1		2016-02-UK
05-S023	4		2016-02-UK
05-S024	1		2016-02-UK
05-S024	4	ND
06-S001	1		2015-10-UK
06-S001	4		2015-11-UK
06-S002	1		2015-10-UK
06-S002	4		2015-11-UK
06-S003	1		2015-11-UK
06-S003	4		2015-12-UK
06-S004	1		2015-11-UK
06-S004	4		2015-12-UK
06-S005	1		2015-12-UK
06-S005	4		2016-01-UK
06-S006	1		2015-12-UK
06-S006	4		2016-01-UK
06-S007	1		2015-12-UK
06-S007	4		2016-01-UK
06-S008	1		2015-12-UK
06-S008	4		2016-02-UK
06-S009	1		2015-12-UK
06-S010	1		2015-12-UK
06-S010	4		2016-02-UK
06-S011	1		2016-01-UK
06-S011	4		2016-02-UK
06-S012	1		2016-01-UK
06-S012	4		2016-02-UK
06-S013	1		2016-01-UK
06-S013	4		2016-02-UK
06-S014	1		2016-01-UK
06-S014	4		2016-02-UK
06-S015	1		2016-01-UK
06-S015	4		2016-02-UK
06-S016	1		2016-01-UK
06-S016	4		2016-02-UK
07-S001	1	ND
07-S002	1		2015-08-UK
07-S002	4		2015-09-UK
07-S003	1		2015-08-UK
07-S003	4		2015-10-UK
07-S004	1		2015-08-UK
07-S004	4		2015-09-UK
07-S005	1		2015-09-UK
07-S005	4		2015-10-UK
07-S006	1		2015-09-UK
07-S006	4		2015-11-UK
07-S007	1		2015-09-UK
07-S007	4		2015-11-UK
07-S008	1		2015-09-UK
07-S009	1		2015-09-UK
07-S009	4		2015-10-UK
07-S010	1		2015-10-UK
07-S011	1		2015-10-UK
07-S011	4		2015-11-UK
07-S012	1		2015-10-UK
07-S012	4		2015-11-UK
07-S013	1		2015-10-UK
07-S014	1		2015-10-UK
07-S014	4		2015-12-UK
07-S015	1		2015-11-UK
07-S015	4		2015-11-UK
07-S016	1	ND
07-S017	1		2015-11-UK
07-S017	4		2015-12-UK
07-S018	1		2015-12-UK
07-S018	4		2015-12-UK
07-S019	1		2015-12-UK
07-S019	4		2015-12-UK
07-S020	1		2015-12-UK
07-S020	4		2016-01-UK
07-S021	1		2015-12-UK
07-S021	4		2016-01-UK
08-S001	1		2015-09-UK
08-S001	4		2015-10-UK
08-S002	1		2015-09-UK
08-S002	4		2015-10-UK
08-S003	1		2015-09-UK
08-S003	4		2015-10-UK
08-S004	1		2015-10-UK
08-S004	4		2015-11-UK
08-S005	1		2015-11-UK
08-S005	4		2015-12-UK
08-S006	1		2015-11-UK
08-S006	4		2015-12-UK
08-S007	1		2015-11-UK
08-S007	4		2015-12-UK
08-S008	1		2015-11-UK
08-S008	4		2015-12-UK
08-S009	1		2015-11-UK
08-S009	4		2015-12-UK
08-S010	1		2015-11-UK
08-S010	4		2015-12-UK
08-S011	1		2015-11-UK
08-S012	1		2015-12-UK
08-S012	4		2016-01-UK
08-S013	1		2015-12-UK
08-S013	4		2016-01-UK
08-S014	1		2015-12-UK
08-S014	4		2016-01-UK
08-S015	1		2015-12-UK
08-S015	4		2016-02-UK
08-S016	1		2016-01-UK
08-S016	4		2016-02-UK
08-S017	1		2016-01-UK
08-S017	4		2016-02-UK
08-S018	1		2016-01-UK
08-S018	4		2016-03-UK
08-S019	1		2016-02-UK
08-S019	4		2016-03-UK
08-S020	1		2016-02-UK
08-S020	4		2016-03-UK
08-S021	1		2016-02-UK
08-S021	4		2016-03-UK
09-S001	1		2015-09-UK
09-S001	4		2015-10-UK
09-S002	1		2015-09-UK
09-S002	4		2015-10-UK
09-S003	1		2015-09-UK
09-S003	4		2015-10-UK
09-S004	1		2015-09-UK
09-S005	1		2015-09-UK
09-S005	4		2015-10-UK
09-S006	1		2015-09-UK
09-S006	4		2015-10-UK
09-S007	1		2015-09-UK
09-S008	1		2015-10-UK
09-S008	4		2015-11-UK
09-S009	1		2015-10-UK
09-S009	4		2015-11-UK
09-S010	1		2015-10-UK
09-S011	1		2015-11-UK
09-S011	4		2015-12-UK
09-S012	1		2015-12-UK
09-S012	4		2015-12-UK
09-S013	1		2015-12-UK
09-S013	4		2016-01-UK
09-S014	1		2015-12-UK
09-S015	1		2015-12-UK
09-S015	4		2016-01-UK
09-S016	1		2015-12-UK
09-S017	1		2016-01-UK
09-S017	4		2016-02-UK
09-S018	1		2016-01-UK
09-S018	4		2016-02-UK
09-S019	1		2016-01-UK
09-S019	4		2016-02-UK
09-S020	1		2016-02-UK
09-S020	4		2016-03-UK
09-S021	1		2016-02-UK
09-S021	4		2016-03-UK
10-S001	1		2016-01-UK
10-S001	4		2016-02-UK
10-S002	1		2016-01-UK
10-S002	4		2016-02-UK
10-S003	1		2016-01-UK
10-S003	4		2016-02-UK
10-S004	1		2016-01-UK
10-S004	4		2016-02-UK
10-S005	1		2016-01-UK
10-S005	4		2016-02-UK
10-S006	1		2016-01-UK
10-S006	4		2016-02-UK
10-S007	1		2016-01-UK
10-S007	4		2016-02-UK
10-S008	1		2016-01-UK
10-S008	4		2016-02-UK
10-S009	1		2016-01-UK
10-S009	4	ND
10-S010	1		2016-02-UK
10-S010	4		2016-03-UK
10-S011	1		2016-02-UK
10-S011	4		2016-03-UK
10-S012	1		2016-02-UK
10-S012	4	ND
10-S013	1		2016-02-UK
10-S013	4		2016-03-UK
10-S014	1		2016-02-UK
10-S014	4		2016-03-UK
10-S015	1		2016-02-UK
10-S015	4		2016-03-UK

[truncated: 17 more sheets: LB, XR, PG, IE, RN, VA, WO, AS, SF, DY, DA, AY, AE, CY, CM, DS, SN]
